# Supplementary material for: Lithium bis­(2-methyl­lactato)borate monohydrate
Source: Acta Crystallogr Sect E Struct Rep Online. 2012 May 12;68(Pt 6):m749. doi: 10.1107/S1600536812017540 (PMC3379088; doi:10.1107/S1600536812017540)
Supplement: Supplementary file 1 [file e-68-0m749-sup1.cif]

##############################################################################
#                                                                            #
# This CIF contains the data in a paper accepted for publication in          #
# Acta Crystallographica Section E. It conforms to the requirements of       #
# Notes for Authors for Acta Crystallographica Section E, and has been       #
# peer reviewed under the auspices of the IUCr Commission on Journals.       #
#                                                                            #
# Full details of the Crystallographic Information File format               #
# are given in the paper "The Crystallographic Information File (CIF):       #
# a New Standard Archive File for Crystallography" by S. R. Hall, F. H.      #
# Allen and I. D. Brown [Acta Cryst. (1991), A47, 655-685].                  #
#                                                                            #
# The current version of the core CIF dictionary is obtainable from          #
# ftp://ftp.iucr.org/pub/cif_core.dic.                                       #
#                                                                            #
# Software is freely available for graphical display of the structure(s)     #
# in this CIF. For information consult the CIF software page                 #
# http://www.iucr.org/resources/cif/software.                                #
#                                                                            #
# This file may be used for bona fide research purposes within the           #
# scientific community so long as proper attribution is given to the journal # 
# article from which it was obtained.                                        #
#                                                                            #
##############################################################################
data_I
_audit_creation_method     SHELXL-97
_chemical_name_systematic
;
poly[[aqualithium(I)]-\m-3,3,8,8-tetramethyl-1,4,6,9-tetraoxa-5\l^4^-
borataspiro[4.4]nonane-2,7-dione]
;
_chemical_name_common     ?
_chemical_formula_moiety     'C8 H14 B Li O7'
_chemical_formula_sum     'C8 H14 B Li O7'
_chemical_formula_iupac     '[Li (C8 H12 B O6) (H2 O)]'
_chemical_formula_weight     239.94
_chemical_melting_point     ?
_symmetry_cell_setting     orthorhombic
_symmetry_space_group_name_H-M     'P b c a'
_symmetry_space_group_name_hall     '-P 2ac 2ab'
loop_
    _symmetry_equiv_pos_as_xyz
    'x, y, z'
    '-x+1/2, y+1/2, z'
    'x, -y+1/2, z+1/2'
    '-x+1/2, -y, z+1/2'
    '-x, -y, -z'
    'x-1/2, -y-1/2, -z'
    '-x, y-1/2, -z-1/2'
    'x-1/2, y, -z-1/2'
_cell_length_a     12.7034(4)
_cell_length_b     11.3939(4)
_cell_length_c     15.8258(5)
_cell_angle_alpha     90.00
_cell_angle_beta     90.00
_cell_angle_gamma     90.00
_cell_volume     2290.65(13)
_cell_formula_units_Z     8
_cell_measurement_reflns_used     9969
_cell_measurement_theta_min     2.72
_cell_measurement_theta_max     35.02
_cell_measurement_temperature     110
_exptl_crystal_description     'prism'
_exptl_crystal_colour     'colourless'
_exptl_crystal_size_max     0.34
_exptl_crystal_size_mid     0.23
_exptl_crystal_size_min     0.18
_exptl_crystal_density_diffrn     1.392
_exptl_crystal_density_meas     ?
_exptl_crystal_density_method     'not measured'
_exptl_crystal_F_000     1008
_exptl_absorpt_coefficient_mu     0.118
_exptl_absorpt_correction_type     multi-scan
_exptl_absorpt_process_details     '(SADABS; Bruker, 2007)'
_exptl_absorpt_correction_T_min     0.9611
_exptl_absorpt_correction_T_max     0.9791
_exptl_special_details
;
;
_diffrn_ambient_temperature     110
_diffrn_radiation_type     MoK\a
_diffrn_radiation_wavelength     0.71073
_diffrn_radiation_source     'fine-focus sealed tube'
_diffrn_radiation_monochromator     graphite
_diffrn_measurement_device_type     'Bruker--Nonius Kappa X8 APEXII'
_diffrn_measurement_method     '\w and \f scans'
_diffrn_detector_area_resol_mean     ?
_diffrn_reflns_number     97648
_diffrn_reflns_av_R_equivalents     0.0369
_diffrn_reflns_av_sigmaI/netI     0.0263
_diffrn_reflns_theta_min     2.57
_diffrn_reflns_theta_max     37.41
_diffrn_reflns_theta_full     35.90
_diffrn_measured_fraction_theta_max     0.946
_diffrn_measured_fraction_theta_full     0.995
_diffrn_reflns_limit_h_min     -21
_diffrn_reflns_limit_h_max     21
_diffrn_reflns_limit_k_min     -19
_diffrn_reflns_limit_k_max     19
_diffrn_reflns_limit_l_min     -24
_diffrn_reflns_limit_l_max     26
_diffrn_standards_number     0
_diffrn_standards_interval_count     0
_diffrn_standards_interval_time     0
_diffrn_standards_decay_%     0
_refine_special_details
;
Refinement of <i>F</i>^2^ against ALL reflections. The weighted <i>R</i>-factor
<i>wR</i> and goodness of fit <i>S</i> are based on <i>F</i>^2^, conventional
<i>R</i>-factors <i>R</i> are based on <i>F</i>, with <i>F</i> set to zero for
negative <i>F</i>^2^. The threshold expression of <i>F</i>^2^ >
\s(<i>F</i>^2^) is used only for calculating <i>R</i>-factors(gt) <i>etc</i>.
and is not relevant to the choice of reflections for refinement.
<i>R</i>-factors based on <i>F</i>^2^ are statistically about twice as large
as those based on <i>F</i>, and <i>R</i>- factors based on ALL data will be
even larger.
;
_reflns_number_total     5663
_reflns_number_gt     4436
_reflns_threshold_expression     I>2sigma(I)
_refine_ls_structure_factor_coef     Fsqd
_refine_ls_matrix_type     full
_refine_ls_R_factor_all     0.0521
_refine_ls_R_factor_gt     0.0357
_refine_ls_wR_factor_gt     0.0903
_refine_ls_wR_factor_ref     0.0980
_refine_ls_goodness_of_fit_ref     1.048
_refine_ls_restrained_S_all     1.048
_refine_ls_number_reflns     5663
_refine_ls_number_parameters     210
_refine_ls_number_restraints     0
_refine_ls_hydrogen_treatment     refall
_refine_ls_weighting_scheme     calc
_refine_ls_weighting_details
         'calc w=1/[\s^2^(Fo^2^)+(0.0519P)^2^+0.3146P] where P=(Fo^2^+2Fc^2^)/3'
_atom_sites_solution_hydrogens     geom
_atom_sites_solution_primary     direct
_atom_sites_solution_secondary     difmap
_refine_ls_shift/su_max     0.001
_refine_ls_shift/su_mean     0.000
_refine_diff_density_max     0.507
_refine_diff_density_min     -0.257
_refine_ls_extinction_method     none
_refine_ls_extinction_coef     ?
loop_
    _atom_type_symbol
    _atom_type_description
    _atom_type_scat_dispersion_real
    _atom_type_scat_dispersion_imag
    _atom_type_scat_source
    'C' 'C' 0.0033 0.0016
                         'International Tables Vol C Tables 4.2.6.8 and 6.1.1.4'
    'H' 'H' 0.0000 0.0000
                         'International Tables Vol C Tables 4.2.6.8 and 6.1.1.4'
    'B' 'B' 0.0013 0.0007
                         'International Tables Vol C Tables 4.2.6.8 and 6.1.1.4'
    'Li' 'Li' -0.0003 0.0001
                         'International Tables Vol C Tables 4.2.6.8 and 6.1.1.4'
    'O' 'O' 0.0106 0.0060
                         'International Tables Vol C Tables 4.2.6.8 and 6.1.1.4'
_computing_data_collection     '<i>APEX2</i> (Bruker, 2007)'
_computing_cell_refinement     '<i>SAINT</i> (Bruker, 2007)'
_computing_data_reduction     '<i>SAINT</i> (Bruker, 2007)'
_computing_structure_solution     '<i>SIR92</i> (Altomare <i>et al.</i>, 1994)'
_computing_structure_refinement     '<i>XL</i> (Sheldrick, 2008)'
_computing_molecular_graphics     '<i>ORTEP-3</i> (Farrugia, 1997)'
_computing_publication_material     'cif2tables.py (Boyle, 2008)'
loop_
    _atom_site_type_symbol
    _atom_site_label
    _atom_site_fract_x
    _atom_site_fract_y
    _atom_site_fract_z
    _atom_site_U_iso_or_equiv
    _atom_site_adp_type
    _atom_site_calc_flag
    _atom_site_refinement_flags
    _atom_site_occupancy
    _atom_site_symmetry_multiplicity
    _atom_site_disorder_assembly
    _atom_site_disorder_group
    Li Li1 0.50924(9) 0.90999(11) 0.30769(8) 0.0141(2) Uani d . 1 1 . .
    O O1 0.36589(3) 0.97594(4) 0.31383(3) 0.01110(9) Uani d . 1 1 . .
    O O2 0.21632(3) 1.07434(4) 0.36227(3) 0.01158(9) Uani d . 1 1 . .
    O O3 0.09643(4) 1.00827(4) 0.27079(3) 0.01399(9) Uani d . 1 1 . .
    O O4 0.38947(4) 1.16989(4) 0.37533(3) 0.01216(9) Uani d . 1 1 . .
    O O5 0.34797(4) 1.01520(4) 0.46522(3) 0.01186(9) Uani d . 1 1 . .
    O O6 0.42797(4) 1.07518(5) 0.58279(3) 0.01560(10) Uani d . 1 1 . .
    B B1 0.33286(5) 1.05967(6) 0.37751(4) 0.01016(11) Uani d . 1 1 . .
    C C1 0.28304(4) 0.95743(5) 0.25349(4) 0.00955(10) Uani d . 1 1 . .
    C C2 0.18775(5) 1.01423(5) 0.29565(4) 0.01021(10) Uani d . 1 1 . .
    C C3 0.30791(5) 1.02291(6) 0.17184(4) 0.01333(11) Uani d . 1 1 . .
    H H3A 0.3167(9) 1.1064(10) 0.1823(7) 0.024(3) Uiso d . 1 1 . .
    H H3B 0.2509(10) 1.0133(10) 0.1323(7) 0.023(3) Uiso d . 1 1 . .
    H H3C 0.3744(9) 0.9899(9) 0.1465(7) 0.020(2) Uiso d . 1 1 . .
    C C4 0.26552(5) 0.82752(5) 0.23795(4) 0.01314(11) Uani d . 1 1 . .
    H H4A 0.3291(9) 0.7933(10) 0.2120(7) 0.025(3) Uiso d . 1 1 . .
    H H4B 0.2057(9) 0.8176(9) 0.1987(7) 0.020(2) Uiso d . 1 1 . .
    H H4C 0.2505(8) 0.7861(9) 0.2889(7) 0.019(2) Uiso d . 1 1 . .
    C C5 0.42313(5) 1.20239(5) 0.45830(4) 0.01192(11) Uani d . 1 1 . .
    C C6 0.40175(5) 1.09179(5) 0.50964(4) 0.01110(11) Uani d . 1 1 . .
    C C7 0.35561(7) 1.30226(7) 0.49223(5) 0.02424(16) Uani d . 1 1 . .
    H H7A 0.3687(10) 1.3751(11) 0.4564(8) 0.033(3) Uiso d . 1 1 . .
    H H7B 0.3770(11) 1.3184(12) 0.5514(9) 0.041(3) Uiso d . 1 1 . .
    H H7C 0.2815(11) 1.2823(12) 0.4919(8) 0.036(3) Uiso d . 1 1 . .
    C C8 0.53960(6) 1.23386(7) 0.45795(5) 0.01929(13) Uani d . 1 1 . .
    H H8A 0.5830(10) 1.1701(11) 0.4330(8) 0.032(3) Uiso d . 1 1 . .
    H H8B 0.5636(9) 1.2482(10) 0.5166(8) 0.030(3) Uiso d . 1 1 . .
    H H8C 0.5506(9) 1.3071(10) 0.4247(7) 0.026(3) Uiso d . 1 1 . .
    O O1W 0.51220(4) 0.74779(4) 0.26871(3) 0.01548(10) Uani d . 1 1 . .
    H H1WA 0.5426(12) 0.7243(12) 0.2236(10) 0.046(4) Uiso d . 1 1 . .
    H H1WB 0.4774(11) 0.6878(12) 0.2863(9) 0.041(3) Uiso d . 1 1 . .
loop_
    _atom_site_aniso_label
    _atom_site_aniso_U_11
    _atom_site_aniso_U_22
    _atom_site_aniso_U_33
    _atom_site_aniso_U_12
    _atom_site_aniso_U_13
    _atom_site_aniso_U_23
    Li1 0.0132(5) 0.0162(5) 0.0128(5) 0.0010(4) -0.0010(4) 0.0001(4)
    O1 0.00863(17) 0.0148(2) 0.00990(19) 0.00106(14) -0.00213(14) -0.00282(15)
    O2 0.00987(18) 0.01454(19) 0.0103(2) 0.00099(14) -0.00098(14) -0.00277(15)
    O3 0.00931(18) 0.0180(2) 0.0147(2) 0.00129(15) -0.00238(16) -0.00252(17)
    O4 0.0154(2) 0.01258(19) 0.00853(18) -0.00325(15) -0.00187(15) 0.00066(15)
    O5 0.01270(19) 0.01361(19) 0.00925(19) -0.00208(15) -0.00121(15) 0.00105(15)
    O6 0.0148(2) 0.0233(2) 0.0087(2) 0.00015(17) -0.00136(16) 0.00053(17)
    B1 0.0099(2) 0.0121(3) 0.0085(3) -0.0002(2) -0.0005(2) -0.0001(2)
    C1 0.0085(2) 0.0109(2) 0.0092(2) -0.00022(17) -0.00104(18) -0.00056(19)
    C2 0.0104(2) 0.0109(2) 0.0094(2) 0.00061(18) -0.00024(18) 0.00053(18)
    C3 0.0150(3) 0.0149(3) 0.0101(2) -0.0014(2) 0.0006(2) 0.0015(2)
    C4 0.0122(2) 0.0107(2) 0.0166(3) -0.00059(18) -0.0002(2) -0.0010(2)
    C5 0.0137(2) 0.0123(2) 0.0098(2) -0.00051(19) -0.00179(19) -0.00122(19)
    C6 0.0093(2) 0.0145(2) 0.0095(2) 0.00077(18) 0.00041(18) -0.0008(2)
    C7 0.0333(4) 0.0180(3) 0.0214(3) 0.0094(3) 0.0012(3) -0.0049(3)
    C8 0.0167(3) 0.0213(3) 0.0198(3) -0.0076(2) -0.0040(2) 0.0027(3)
    O1W 0.0147(2) 0.0146(2) 0.0172(2) -0.00084(16) 0.00323(17) -0.00317(17)
_geom_special_details
;
All e.s.d.'s (except the e.s.d. in the dihedral angle between two l.s. planes)
are estimated using the full covariance matrix. The cell e.s.d.'s are taken
into account individually in the estimation of e.s.d.'s in distances, angles
and torsion angles; correlations between e.s.d.'s in cell parameters are only
used when they are defined by crystal symmetry. An approximate (isotropic)
treatment of cell e.s.d.'s is used for estimating e.s.d.'s involving l.s.
planes.
;
loop_
    _geom_bond_atom_site_label_1
    _geom_bond_atom_site_label_2
    _geom_bond_site_symmetry_2
    _geom_bond_distance
    _geom_bond_publ_flag
    Li1 O1 . 1.9725(13) yes
    Li1 O1W . 1.9487(13) yes
    Li1 O3 8_656 2.0059(13) yes
    Li1 O6 5_676 1.9155(13) yes
    O1 C1 . 1.4366(7) ?
    O1 B1 . 1.4498(8) ?
    O2 C2 . 1.3086(7) ?
    O2 B1 . 1.5094(8) ?
    O3 C2 . 1.2268(7) ?
    O3 Li1 8_556 2.0059(13) ?
    O4 C5 . 1.4297(8) ?
    O4 B1 . 1.4476(8) ?
    O5 C6 . 1.3125(8) ?
    O5 B1 . 1.4901(8) ?
    O6 C6 . 1.2193(8) ?
    O6 Li1 5_676 1.9155(13) ?
    C1 C4 . 1.5169(8) ?
    C1 C3 . 1.5251(9) ?
    C1 C2 . 1.5263(8) ?
    C3 H3A . 0.972(11) ?
    C3 H3B . 0.963(12) ?
    C3 H3C . 1.007(11) ?
    C4 H4A . 0.987(12) ?
    C4 H4B . 0.988(11) ?
    C4 H4C . 0.953(11) ?
    C5 C8 . 1.5223(9) ?
    C5 C7 . 1.5228(10) ?
    C5 C6 . 1.5238(9) ?
    C7 H7A . 1.019(13) ?
    C7 H7B . 0.993(14) ?
    C7 H7C . 0.968(13) ?
    C8 H8A . 0.994(13) ?
    C8 H8B . 0.990(12) ?
    C8 H8C . 0.997(12) ?
    O1W H1WA . 0.854(16) ?
    O1W H1WB . 0.861(14) ?
loop_
    _geom_angle_atom_site_label_1
    _geom_angle_atom_site_label_2
    _geom_angle_atom_site_label_3
    _geom_angle_site_symmetry_1
    _geom_angle_site_symmetry_3
    _geom_angle
    _geom_angle_publ_flag
    O6 Li1 O1W 5_676 . 111.23(6) ?
    O6 Li1 O1 5_676 . 107.84(6) ?
    O1W Li1 O1 . . 113.25(6) ?
    O6 Li1 O3 5_676 8_656 106.33(6) ?
    O1W Li1 O3 . 8_656 108.83(6) ?
    O1 Li1 O3 . 8_656 109.12(6) ?
    C1 O1 B1 . . 110.28(5) ?
    C1 O1 Li1 . . 125.99(5) ?
    B1 O1 Li1 . . 123.51(5) ?
    C2 O2 B1 . . 110.05(5) ?
    C2 O3 Li1 . 8_556 138.72(6) ?
    C5 O4 B1 . . 110.58(5) ?
    C6 O5 B1 . . 109.87(5) ?
    C6 O6 Li1 . 5_676 163.55(6) ?
    O4 B1 O1 . . 114.25(5) ?
    O4 B1 O5 . . 104.66(5) ?
    O1 B1 O5 . . 112.74(5) ?
    O4 B1 O2 . . 112.80(5) ?
    O1 B1 O2 . . 104.22(5) ?
    O5 B1 O2 . . 108.23(5) ?
    O1 C1 C4 . . 111.01(5) ?
    O1 C1 C3 . . 109.85(5) ?
    C4 C1 C3 . . 111.74(5) ?
    O1 C1 C2 . . 103.20(5) ?
    C4 C1 C2 . . 111.60(5) ?
    C3 C1 C2 . . 109.10(5) ?
    O3 C2 O2 . . 123.33(6) ?
    O3 C2 C1 . . 125.90(6) ?
    O2 C2 C1 . . 110.74(5) ?
    C1 C3 H3A . . 111.0(7) ?
    C1 C3 H3B . . 109.8(7) ?
    H3A C3 H3B . . 107.9(9) ?
    C1 C3 H3C . . 109.2(6) ?
    H3A C3 H3C . . 109.7(9) ?
    H3B C3 H3C . . 109.3(10) ?
    C1 C4 H4A . . 109.4(7) ?
    C1 C4 H4B . . 109.1(6) ?
    H4A C4 H4B . . 108.8(9) ?
    C1 C4 H4C . . 112.0(6) ?
    H4A C4 H4C . . 108.7(9) ?
    H4B C4 H4C . . 108.7(9) ?
    O4 C5 C8 . . 110.39(5) ?
    O4 C5 C7 . . 110.42(6) ?
    C8 C5 C7 . . 111.88(6) ?
    O4 C5 C6 . . 102.84(5) ?
    C8 C5 C6 . . 111.71(5) ?
    C7 C5 C6 . . 109.24(6) ?
    O6 C6 O5 . . 123.19(6) ?
    O6 C6 C5 . . 125.87(6) ?
    O5 C6 C5 . . 110.92(5) ?
    C5 C7 H7A . . 108.7(7) ?
    C5 C7 H7B . . 108.4(8) ?
    H7A C7 H7B . . 109.3(11) ?
    C5 C7 H7C . . 111.7(8) ?
    H7A C7 H7C . . 110.3(11) ?
    H7B C7 H7C . . 108.4(11) ?
    C5 C8 H8A . . 111.6(7) ?
    C5 C8 H8B . . 109.5(7) ?
    H8A C8 H8B . . 108.8(10) ?
    C5 C8 H8C . . 109.6(7) ?
    H8A C8 H8C . . 109.0(10) ?
    H8B C8 H8C . . 108.3(9) ?
    Li1 O1W H1WA . . 124.8(9) ?
    Li1 O1W H1WB . . 129.9(9) ?
    H1WA O1W H1WB . . 104.7(13) ?
loop_
    _geom_torsion_atom_site_label_1
    _geom_torsion_atom_site_label_2
    _geom_torsion_atom_site_label_3
    _geom_torsion_atom_site_label_4
    _geom_torsion_site_symmetry_1
    _geom_torsion_site_symmetry_2
    _geom_torsion_site_symmetry_3
    _geom_torsion_site_symmetry_4
    _geom_torsion
    _geom_torsion_publ_flag
    O6 Li1 O1 C1 5_676 . . . -163.76(5) ?
    O1W Li1 O1 C1 . . . . -40.24(9) ?
    O3 Li1 O1 C1 8_656 . . . 81.15(8) ?
    O6 Li1 O1 B1 5_676 . . . 22.04(9) ?
    O1W Li1 O1 B1 . . . . 145.56(6) ?
    O3 Li1 O1 B1 8_656 . . . -93.05(7) ?
    C5 O4 B1 O1 . . . . -132.62(5) ?
    C5 O4 B1 O5 . . . . -8.84(6) ?
    C5 O4 B1 O2 . . . . 108.60(6) ?
    C1 O1 B1 O4 . . . . -112.92(6) ?
    Li1 O1 B1 O4 . . . . 62.07(8) ?
    C1 O1 B1 O5 . . . . 127.75(5) ?
    Li1 O1 B1 O5 . . . . -57.25(8) ?
    C1 O1 B1 O2 . . . . 10.61(6) ?
    Li1 O1 B1 O2 . . . . -174.39(5) ?
    C6 O5 B1 O4 . . . . 2.75(6) ?
    C6 O5 B1 O1 . . . . 127.49(5) ?
    C6 O5 B1 O2 . . . . -117.77(5) ?
    C2 O2 B1 O4 . . . . 120.53(5) ?
    C2 O2 B1 O1 . . . . -3.95(6) ?
    C2 O2 B1 O5 . . . . -124.16(5) ?
    B1 O1 C1 C4 . . . . -132.19(5) ?
    Li1 O1 C1 C4 . . . . 52.96(8) ?
    B1 O1 C1 C3 . . . . 103.72(6) ?
    Li1 O1 C1 C3 . . . . -71.13(7) ?
    B1 O1 C1 C2 . . . . -12.51(6) ?
    Li1 O1 C1 C2 . . . . 172.64(6) ?
    Li1 O3 C2 O2 8_556 . . . -164.56(7) ?
    Li1 O3 C2 C1 8_556 . . . 17.31(12) ?
    B1 O2 C2 O3 . . . . 177.79(6) ?
    B1 O2 C2 C1 . . . . -3.83(7) ?
    O1 C1 C2 O3 . . . . -171.56(6) ?
    C4 C1 C2 O3 . . . . -52.29(8) ?
    C3 C1 C2 O3 . . . . 71.68(8) ?
    O1 C1 C2 O2 . . . . 10.11(6) ?
    C4 C1 C2 O2 . . . . 129.38(5) ?
    C3 C1 C2 O2 . . . . -106.65(6) ?
    B1 O4 C5 C8 . . . . 130.06(6) ?
    B1 O4 C5 C7 . . . . -105.70(6) ?
    B1 O4 C5 C6 . . . . 10.76(6) ?
    Li1 O6 C6 O5 5_676 . . . 172.88(18) ?
    Li1 O6 C6 C5 5_676 . . . -8.8(2) ?
    B1 O5 C6 O6 . . . . -177.52(6) ?
    B1 O5 C6 C5 . . . . 3.98(7) ?
    O4 C5 C6 O6 . . . . 172.41(6) ?
    C8 C5 C6 O6 . . . . 54.03(8) ?
    C7 C5 C6 O6 . . . . -70.29(8) ?
    O4 C5 C6 O5 . . . . -9.14(6) ?
    C8 C5 C6 O5 . . . . -127.51(6) ?
    C7 C5 C6 O5 . . . . 108.16(6) ?
data_global
_journal_date_recd_electronic     2012-04-13
_journal_date_accepted     2012-04-19
_journal_name_full     'Acta Crystallographica, Section E'
_journal_year     2012
_journal_volume     68
_journal_issue      6
_journal_page_first     m749
_journal_page_last     m749
_journal_paper_category     QM
_journal_paper_doi     10.1107/S1600536812017540
_journal_coeditor_code     VN2036
_publ_contact_author_name     'Wesley A. Henderson'
_publ_contact_author_address
;
Ionic Liquids and Electrolytes for Energy Technologies (ILEET) Laboratory
Dept. of Chemical and Biomolecular Engineering
North Carolina State University
911 Partners Way, Raleigh, NC 27695, USA
;
_publ_contact_author_email     'whender@ncsu.edu'
_publ_contact_author_fax     '(919) 515-3465'
_publ_contact_author_phone     '(919) 513-2917'
_publ_section_title
;
Lithium bis(2-methyllactato)borate monohydrate
;
loop_
    _publ_author_name
    _publ_author_footnote
    _publ_author_address
    'Allen, Joshua L.' .
;
Ionic Liquids and Electrolytes for Energy Technologies (ILEET) Laboratory
Dept. of Chemical and Biomolecular Engineering
North Carolina State University
911 Partners Way, Raleigh, NC 27695, USA
;
    'Paillard, Elie' .
;
Ionic Liquids and Electrolytes for Energy Technologies (ILEET) Laboratory
Dept. of Chemical and Biomolecular Engineering
North Carolina State University
911 Partners Way, Raleigh, NC 27695, USA
;
    'Boyle, Paul D.' .
;
X-ray Structural Facility
Dept. of Chemistry
North Carolina State University
2620 Yarbrough Drive
Raleigh, NC 27695, USA
;
    'Henderson, Wesley A.' .
;
Ionic Liquids and Electrolytes for Energy Technologies (ILEET) Laboratory
Dept. of Chemical and Biomolecular Engineering
North Carolina State University
911 Partners Way, Raleigh, NC 27695, USA
;
