# Supplementary material for: Lithium bis­(2-methyl­lactato)borate monohydrate
Source: Acta Crystallogr Sect E Struct Rep Online. 2012 May 12;68(Pt 6):m749. doi: 10.1107/S1600536812017540 (PMC3379088; doi:10.1107/S1600536812017540)
Supplement: Supplementary file 2 [file e-68-0m749-Isup2.hkl]

# 
# h,k,l, Fc-squared, Fo-squared, sigma(Fo-squared) and status flag 
# 
data_I
_shelx_title ' X10023: 110K' 
_shelx_refln_list_code          4 
_shelx_F_calc_maximum      216.02 
_exptl_crystal_F_000      1008.00 
_reflns_d_resolution_high  0.5850 
 
loop_ 
 _symmetry_equiv_pos_as_xyz 
 'x, y, z' 
 '-x+1/2, y+1/2, z' 
 'x, -y+1/2, z+1/2' 
 '-x+1/2, -y, z+1/2' 
 '-x, -y, -z' 
 'x-1/2, -y-1/2, -z' 
 '-x, y-1/2, -z-1/2' 
 'x-1/2, y, -z-1/2' 
 
_cell_length_a    12.7034 
_cell_length_b    11.3939 
_cell_length_c    15.8258 
_cell_angle_alpha  90.000 
_cell_angle_beta   90.000 
_cell_angle_gamma  90.000 
 
_shelx_F_squared_multiplier     1.000 
 
loop_ 
 _refln_index_h 
 _refln_index_k 
 _refln_index_l 
 _refln_F_squared_calc 
 _refln_F_squared_meas 
 _refln_F_squared_sigma 
 _refln_observed_status 
   2   0   0     1540.59     1348.22     14.02 o 
   4   0   0     7692.03     8162.99     47.41 o 
   6   0   0      404.00      563.04      6.51 o 
   8   0   0      530.55      577.84      6.99 o 
  10   0   0     1761.37     1763.89     15.09 o 
  12   0   0      131.97      123.04      4.40 o 
  14   0   0      612.27      686.92     18.74 o 
  16   0   0      457.01      499.82     46.41 o 
  18   0   0        0.77       -7.79      7.79 o 
  20   0   0        2.87        9.50     12.24 o 
   2   1   0    19249.02    19019.42     79.22 o 
   4   1   0     3028.06     3208.24     15.28 o 
   6   1   0     5027.93     5263.95     26.29 o 
   8   1   0       11.89        7.62      0.91 o 
  10   1   0      550.36      496.01      4.67 o 
  12   1   0      834.68      875.13      8.19 o 
  14   1   0      213.74      227.65      6.40 o 
  16   1   0      537.91      541.81     16.92 o 
  18   1   0      146.30      160.22     13.35 o 
  20   1   0      322.80      347.38     19.34 o 
   0   2   0    21452.51    21496.92    130.29 o 
   2   2   0    35525.71    34052.41    145.97 o 
   4   2   0    15554.59    15860.21     67.36 o 
   6   2   0      114.12       89.34      1.82 o 
   8   2   0     1452.09     1392.89      9.15 o 
  10   2   0      552.10      489.01      4.86 o 
  12   2   0       12.70       12.00      1.63 o 
  14   2   0      250.83      277.40      7.03 o 
  16   2   0      146.78      160.23      9.36 o 
  18   2   0       23.32       13.08      7.29 o 
  20   2   0       56.38       64.95     11.43 o 
   2   3   0      779.15      717.59      4.63 o 
   4   3   0     5861.98     6185.44     29.26 o 
   6   3   0      162.78      175.32      2.53 o 
   8   3   0      930.21      928.92      7.28 o 
  10   3   0     3556.52     3585.16     20.68 o 
  12   3   0      181.69      148.18      3.63 o 
  14   3   0        9.56       12.33      2.82 o 
  16   3   0      625.23      614.65     16.33 o 
  18   3   0       35.93       35.37      8.79 o 
  20   3   0       93.86       65.18     11.18 o 
   0   4   0    46665.95    46756.54    353.53 o 
   2   4   0      113.44       88.72      1.71 o 
   4   4   0      453.80      449.36      3.91 o 
   6   4   0     5401.87     5646.24     28.45 o 
   8   4   0        0.11        0.65      0.93 o 
  10   4   0       32.82       36.09      1.79 o 
  12   4   0       10.46       15.82      2.01 o 
  14   4   0       36.96       37.88      3.72 o 
  16   4   0        0.09       -2.00      4.39 o 
  18   4   0      506.51      508.87     21.73 o 
  20   4   0       61.64       56.32     12.97 o 
   2   5   0      938.13     1041.48      7.28 o 
   4   5   0      256.28      224.70      2.97 o 
   6   5   0      362.56      308.09      3.62 o 
   8   5   0     1793.02     1743.43     11.65 o 
  10   5   0     2372.73     2185.98     14.71 o 
  12   5   0        0.77        2.87      1.88 o 
  14   5   0     1104.53     1138.07     16.39 o 
  16   5   0       41.00       44.86      7.67 o 
  18   5   0      527.54      540.74     22.37 o 
  20   5   0       15.05       17.71      9.46 o 
   0   6   0     1150.41     1344.88     17.23 o 
   2   6   0     6913.60     7071.57     35.67 o 
   4   6   0    13426.62    13287.71     65.02 o 
   6   6   0      114.10       95.12      2.28 o 
   8   6   0      617.98      589.08      5.74 o 
  10   6   0      107.56      114.93      3.74 o 
  12   6   0       98.49       73.08      3.84 o 
  14   6   0      498.94      490.14     15.38 o 
  16   6   0      186.10      177.72     12.31 o 
  18   6   0      335.46      377.85     19.54 o 
  20   6   0      144.52      120.64     15.54 o 
   2   7   0       55.34       52.45      1.67 o 
   4   7   0       32.20       39.96      1.62 o 
   6   7   0      381.30      377.17      4.56 o 
   8   7   0      630.94      604.42      6.00 o 
  10   7   0      871.37      842.84      9.32 o 
  12   7   0        0.93        6.80      2.45 o 
  14   7   0      312.77      305.00     11.22 o 
  16   7   0      102.57      114.98     12.22 o 
  18   7   0      216.54      219.74     20.58 o 
  20   7   0       24.00       18.82     18.32 o 
   0   8   0      225.83      197.34      4.02 o 
   2   8   0     1771.15     1697.42     11.41 o 
   4   8   0        0.28        1.43      1.00 o 
   6   8   0     2470.01     2413.40     15.30 o 
   8   8   0      149.55      147.15      3.78 o 
  10   8   0      134.95      119.15      4.45 o 
  12   8   0        1.16       -1.36      2.76 o 
  14   8   0      467.46      489.05     21.32 o 
  16   8   0       47.05       38.60      8.89 o 
  18   8   0      477.38      501.66     40.44 o 
   2   9   0     3559.76     3419.10     19.87 o 
   4   9   0     2056.63     1924.81     13.05 o 
   6   9   0      919.16      886.60      8.26 o 
   8   9   0      210.86      202.24      4.53 o 
  10   9   0      163.47      168.83      5.54 o 
  12   9   0        5.82        2.81      3.71 o 
  14   9   0       39.13       39.24      7.78 o 
  16   9   0       19.00       16.72      8.13 o 
  18   9   0        4.67        2.98      8.24 o 
   0  10   0      764.75      848.85     11.34 o 
   2  10   0        0.25        0.41      1.19 o 
   4  10   0     2607.04     2452.18     17.66 o 
   6  10   0      350.96      357.57      6.62 o 
   8  10   0       70.40       59.32      3.58 o 
  10  10   0       14.66       13.75      3.30 o 
  12  10   0      258.43      271.02     14.62 o 
  14  10   0        1.08        0.72      6.77 o 
  16  10   0        1.07        5.29      8.94 o 
  18  10   0      349.78      286.21     31.69 o 
   2  11   0      149.47      157.03      3.94 o 
   4  11   0      527.68      505.52      7.54 o 
   6  11   0      519.50      481.67      8.73 o 
   8  11   0       16.81       15.71      2.94 o 
  10  11   0        0.08        4.60      3.74 o 
  12  11   0      722.23      818.39     34.40 o 
  14  11   0       38.82       27.28     14.25 o 
  16  11   0       15.25       22.27     10.71 o 
   0  12   0     3273.69     3257.09     37.77 o 
   2  12   0      376.77      349.45      7.25 o 
   4  12   0       40.46       37.11      3.97 o 
   6  12   0      134.20      148.15      5.78 o 
   8  12   0      475.93      477.65     13.13 o 
  10  12   0      665.38      680.19     20.95 o 
  12  12   0       94.32       92.63     26.00 o 
  14  12   0      276.37      334.54     31.20 o 
  16  12   0       10.62        8.04     10.27 o 
   2  13   0        8.69        8.29      2.75 o 
   4  13   0       20.05       29.54      3.76 o 
   6  13   0        5.07        2.23      3.57 o 
   8  13   0        8.85        9.85      5.62 o 
  10  13   0      183.35      207.62     21.91 o 
  12  13   0      355.25      375.46     59.67 o 
  14  13   0        0.04       -7.82     13.37 o 
   0  14   0       37.43       45.47      6.00 o 
   2  14   0        0.33        5.66      3.69 o 
   4  14   0      223.24      218.54     13.91 o 
   6  14   0       82.18       83.11      9.61 o 
   8  14   0      890.62      921.79     27.97 o 
  10  14   0       26.20       20.26      9.53 o 
  12  14   0      151.44      180.57     21.79 o 
  14  14   0       30.07       23.27     16.84 o 
   2  15   0       11.69       13.81      6.23 o 
   4  15   0        8.32       -1.14      6.15 o 
   6  15   0       55.19       69.66     12.65 o 
   8  15   0       37.40       30.68     10.15 o 
  10  15   0       56.78       82.80     13.99 o 
  12  15   0      181.96      182.45     21.34 o 
   0  16   0       18.61       24.24     11.52 o 
   2  16   0       26.13       35.74      8.36 o 
   4  16   0       35.77       24.15     11.86 o 
   6  16   0       83.05       85.73     11.38 o 
   8  16   0        0.24        1.18      8.78 o 
  10  16   0       11.12        8.02     10.02 o 
   2  17   0        1.40       -6.76      6.76 o 
   4  17   0        0.02        8.14      7.60 o 
   6  17   0       71.35       77.66     11.64 o 
   8  17   0      207.85      201.42     19.22 o 
  10  17   0        1.36        9.90     14.86 o 
   0  18   0      204.64      257.68     24.74 o 
   2  18   0       66.56       78.64     11.82 o 
   4  18   0        1.49        3.47      8.13 o 
   6  18   0      120.69      112.79     16.99 o 
   8  18   0        0.00        0.99     16.84 o 
   2  19   0       33.89       15.10     11.55 o 
   4  19   0       78.82      106.96     23.77 o 
   1   1   1    16173.18    15225.52    128.14 o 
   2   1   1     1135.74     1117.72      3.79 o 
   3   1   1      540.17      568.48      2.43 o 
   4   1   1     6714.60     6979.17     21.33 o 
   5   1   1     7988.74     8360.24     26.04 o 
   6   1   1     1405.40     1435.60      5.99 o 
   7   1   1     1064.27     1095.98      5.29 o 
   8   1   1     1875.02     1925.17      8.53 o 
   9   1   1      796.62      793.64      4.52 o 
  10   1   1      925.18      883.61      5.02 o 
  11   1   1       55.71       61.83      1.49 o 
  12   1   1      807.11      816.72      5.81 o 
  13   1   1      699.57      725.86      6.20 o 
  14   1   1      153.40      140.57      3.52 o 
  15   1   1       57.37       63.61      3.22 o 
  16   1   1        4.98        3.91      2.88 o 
  17   1   1        7.49        2.76      3.90 o 
  18   1   1       53.05       50.03      6.45 o 
  19   1   1       25.51       25.27      6.01 o 
  20   1   1        0.17       -3.79      5.42 o 
  21   1   1        4.74        2.48      6.93 o 
   0   2   1      101.24       96.32      1.08 o 
   1   2   1     6859.08     6899.64     20.33 o 
   2   2   1       18.89       34.77      0.54 o 
   3   2   1     4906.15     4991.89     15.70 o 
   4   2   1     1655.53     1826.11      6.71 o 
   5   2   1     1622.57     1689.44      6.70 o 
   6   2   1      160.31      162.61      1.79 o 
   7   2   1      813.72      838.81      4.48 o 
   8   2   1      282.99      275.44      2.42 o 
   9   2   1     1590.69     1556.58      7.43 o 
  10   2   1      424.70      399.88      3.19 o 
  11   2   1        0.25       -0.49      0.78 o 
  12   2   1       94.14       94.97      2.21 o 
  13   2   1      183.41      189.84      3.29 o 
  14   2   1      275.32      269.63      4.76 o 
  15   2   1      127.77      126.82      4.33 o 
  16   2   1       47.92       43.30      3.99 o 
  17   2   1       99.80       99.88      8.17 o 
  18   2   1       40.71       34.24      5.97 o 
  19   2   1      107.80      107.85      8.69 o 
  20   2   1       16.18       18.28      6.38 o 
  21   2   1       20.42       20.05      7.41 o 
   1   3   1       63.12       67.40      0.75 o 
   2   3   1      884.09      949.74      3.84 o 
   3   3   1     2949.47     3123.36     10.71 o 
   4   3   1     3420.17     3624.51     12.69 o 
   5   3   1      440.28      490.67      3.26 o 
   6   3   1        1.35        0.86      0.53 o 
   7   3   1     4974.07     5214.99     19.73 o 
   8   3   1     3255.26     3307.67     13.42 o 
   9   3   1      993.73     1045.92      5.77 o 
  10   3   1      165.53      139.25      2.06 o 
  11   3   1     1128.79     1143.59      6.64 o 
  12   3   1      782.76      757.24      5.98 o 
  13   3   1      823.43      797.96      6.95 o 
  14   3   1      414.75      411.25      7.13 o 
  15   3   1       10.83        9.62      2.50 o 
  16   3   1      577.36      583.76     10.91 o 
  17   3   1       80.55       78.80      6.56 o 
  18   3   1        6.82        2.03      4.81 o 
  19   3   1        9.27        8.69      5.40 o 
  20   3   1       30.48       28.39      6.66 o 
  21   3   1        2.18       -3.84      7.63 o 
   0   4   1        8.30        8.88      0.70 o 
   1   4   1     4614.83     4649.79     15.43 o 
   2   4   1    10962.84    10909.62     35.20 o 
   3   4   1       52.09       36.47      0.81 o 
   4   4   1     2551.52     2701.02     10.07 o 
   5   4   1        2.25        6.09      0.59 o 
   6   4   1      199.55      241.67      2.16 o 
   7   4   1      535.14      516.18      3.54 o 
   8   4   1      595.84      556.82      3.82 o 
   9   4   1        8.16        3.88      0.78 o 
  10   4   1       31.29       33.06      1.28 o 
  11   4   1      289.94      304.88      3.38 o 
  12   4   1      126.39      119.22      2.60 o 
  13   4   1        3.84        4.67      1.50 o 
  14   4   1      256.10      242.09      4.82 o 
  15   4   1      309.87      300.74      8.11 o 
  16   4   1       40.83       33.52      4.27 o 
  17   4   1      260.22      273.63     10.90 o 
  18   4   1        1.20        1.34      4.91 o 
  19   4   1        0.43       -5.39      5.39 o 
  20   4   1       14.40       21.14      6.69 o 
  21   4   1        9.14       18.52     18.82 o 
   1   5   1        0.14        1.13      0.50 o 
   2   5   1     1555.81     1652.93      6.91 o 
   3   5   1      159.36      149.95      1.61 o 
   4   5   1      340.47      339.14      2.56 o 
   5   5   1       26.43       24.00      0.86 o 
   6   5   1       54.40       56.24      1.22 o 
   7   5   1       87.06       97.82      1.61 o 
   8   5   1        2.85        0.02      0.67 o 
   9   5   1        4.81        3.90      0.81 o 
  10   5   1     1310.75     1189.45      6.76 o 
  11   5   1      782.32      728.33      5.82 o 
  12   5   1      938.47      871.14      7.31 o 
  13   5   1       46.46       42.16      2.33 o 
  14   5   1        7.68        6.45      2.08 o 
  15   5   1        8.79        5.64      2.74 o 
  16   5   1      150.43      150.39      8.01 o 
  17   5   1       18.84       24.12      5.67 o 
  18   5   1      187.84      166.17     10.65 o 
  19   5   1        4.97        9.65      6.25 o 
  20   5   1       46.40       47.75      8.84 o 
   0   6   1      141.23      125.69      2.12 o 
   1   6   1      137.17      154.53      1.72 o 
   2   6   1      230.76      228.02      2.02 o 
   3   6   1       84.87       70.95      1.30 o 
   4   6   1        2.08        0.45      0.58 o 
   5   6   1       44.68       39.96      1.10 o 
   6   6   1      227.82      228.30      2.24 o 
   7   6   1        8.07       12.62      0.85 o 
   8   6   1      692.48      669.20      4.25 o 
   9   6   1      470.60      418.80      3.77 o 
  10   6   1      320.39      303.80      3.47 o 
  11   6   1      411.83      391.92      4.34 o 
  12   6   1      298.66      294.27      4.40 o 
  13   6   1       39.84       39.55      2.44 o 
  14   6   1      439.31      448.66      7.73 o 
  15   6   1      126.70      127.35      6.42 o 
  16   6   1       17.39       12.81      4.97 o 
  17   6   1        0.28        2.99      5.23 o 
  18   6   1        4.41        6.92      5.79 o 
  19   6   1      153.20      155.48     12.56 o 
  20   6   1       69.03       67.15     10.26 o 
   1   7   1      947.90      948.92      5.06 o 
   2   7   1       23.48       18.67      0.83 o 
   3   7   1     1785.23     1717.42      7.75 o 
   4   7   1       46.36       45.50      1.19 o 
   5   7   1      602.59      554.19      3.77 o 
   6   7   1       67.87       63.30      1.42 o 
   7   7   1     1685.15     1597.07      7.57 o 
   8   7   1        0.01       -0.55      0.79 o 
   9   7   1      357.27      321.88      3.47 o 
  10   7   1      742.41      707.74      6.07 o 
  11   7   1     1111.10     1077.78      8.65 o 
  12   7   1      539.60      529.87      6.51 o 
  13   7   1       15.04       11.57      2.30 o 
  14   7   1      102.23       90.37      4.85 o 
  15   7   1        4.20        4.46      4.09 o 
  16   7   1       88.13       90.50      9.19 o 
  17   7   1       64.76       57.66      7.49 o 
  18   7   1       26.94       25.10      6.67 o 
  19   7   1      137.70      140.25     11.55 o 
  20   7   1       16.54       30.74     19.06 o 
   0   8   1       15.97       14.11      1.29 o 
   1   8   1       11.02        7.45      0.78 o 
   2   8   1      649.70      613.35      4.12 o 
   3   8   1       65.82       67.43      1.48 o 
   4   8   1      393.57      409.84      3.25 o 
   5   8   1      701.86      715.97      4.53 o 
   6   8   1      128.07      128.48      1.99 o 
   7   8   1      305.23      286.21      3.05 o 
   8   8   1      429.85      437.78      4.03 o 
   9   8   1      955.71      891.80      7.00 o 
  10   8   1      752.84      782.58      7.09 o 
  11   8   1       14.24       13.66      1.92 o 
  12   8   1      425.84      434.91      6.66 o 
  13   8   1        1.70        2.00      2.47 o 
  14   8   1      625.63      632.60     13.23 o 
  15   8   1       92.35       96.24      7.92 o 
  16   8   1      149.54      150.54     10.01 o 
  17   8   1      178.26      174.53     11.06 o 
  18   8   1       16.51        5.54      6.32 o 
  19   8   1        9.52        7.74      7.74 o 
   1   9   1        3.66        1.68      0.77 o 
   2   9   1     1006.53      953.42      5.79 o 
   3   9   1      115.53      133.59      2.04 o 
   4   9   1       11.38        8.80      0.92 o 
   5   9   1       50.71       52.57      1.52 o 
   6   9   1        0.27        1.95      0.94 o 
   7   9   1        1.68        0.26      1.03 o 
   8   9   1      520.90      522.76      5.10 o 
   9   9   1        1.52       -1.18      1.32 o 
  10   9   1       32.67       24.96      2.17 o 
  11   9   1      274.06      277.08      5.66 o 
  12   9   1      157.10      155.62      5.42 o 
  13   9   1       43.56       35.21      4.28 o 
  14   9   1      203.16      207.28      9.56 o 
  15   9   1        1.32       -1.08      4.71 o 
  16   9   1      466.16      497.72     17.40 o 
  17   9   1      166.55      165.04     11.05 o 
  18   9   1        7.38        8.51      7.03 o 
  19   9   1        1.06       -3.30     11.63 o 
   0  10   1       81.58       82.57      2.52 o 
   1  10   1      880.42      860.80      5.54 o 
   2  10   1       54.70       61.63      1.64 o 
   3  10   1      301.27      287.91      3.14 o 
   4  10   1      576.20      541.30      4.56 o 
   5  10   1      530.66      537.42      5.12 o 
   6  10   1        3.18       -1.18      1.18 o 
   7  10   1       42.24       56.69      2.23 o 
   8  10   1      546.84      532.51      5.93 o 
   9  10   1      107.32      117.78      3.37 o 
  10  10   1       34.36       24.87      2.57 o 
  11  10   1      222.93      231.64      6.67 o 
  12  10   1      552.80      569.94     11.18 o 
  13  10   1        9.46        3.94      4.80 o 
  14  10   1      214.07      220.56     10.68 o 
  15  10   1       29.43       21.27      6.30 o 
  16  10   1      120.65      135.81     12.92 o 
  17  10   1       23.21       12.73      6.76 o 
  18  10   1      172.05      170.07     14.25 o 
   1  11   1      113.53      114.79      2.57 o 
   2  11   1      320.95      329.40      3.90 o 
   3  11   1        8.78        5.99      1.31 o 
   4  11   1       69.44       65.42      2.33 o 
   5  11   1      512.79      535.37      5.87 o 
   6  11   1      248.18      238.78      4.30 o 
   7  11   1        0.06       -0.92      1.68 o 
   8  11   1      122.32      110.48      3.82 o 
   9  11   1      124.66      124.08      4.30 o 
  10  11   1       22.69       11.62      3.08 o 
  11  11   1      215.54      231.09      9.36 o 
  12  11   1       68.20       89.14      7.82 o 
  13  11   1       33.23       24.50      5.94 o 
  14  11   1       37.73       40.39      7.41 o 
  15  11   1        0.09       -3.30      5.38 o 
  16  11   1      116.36       92.90     13.48 o 
  17  11   1        1.94        4.25      7.44 o 
   0  12   1        3.27        6.56      2.23 o 
   1  12   1       16.94       14.01      1.76 o 
   2  12   1        1.37        0.62      1.46 o 
   3  12   1      211.86      204.23      5.24 o 
   4  12   1       46.24       66.58      2.94 o 
   5  12   1       58.06       54.07      3.06 o 
   6  12   1       29.61       27.90      2.54 o 
   7  12   1        0.29       -0.45      2.06 o 
   8  12   1      541.04      549.85      8.61 o 
   9  12   1        9.61        9.91      3.12 o 
  10  12   1      382.94      354.72     12.38 o 
  11  12   1        0.12        1.29      4.80 o 
  12  12   1       25.48       17.10      5.55 o 
  13  12   1       91.55       96.32      9.89 o 
  14  12   1      137.73      153.22     11.30 o 
  15  12   1        0.21        2.98      6.10 o 
  16  12   1       41.84       37.78      8.32 o 
   1  13   1      280.54      267.13      5.07 o 
   2  13   1      562.42      596.90      7.55 o 
   3  13   1        0.01       -0.47      1.91 o 
   4  13   1       44.37       43.09      2.92 o 
   5  13   1       69.29       68.24      3.60 o 
   6  13   1      317.10      295.10      6.82 o 
   7  13   1      116.11      115.57      5.49 o 
   8  13   1      464.53      473.10     10.35 o 
   9  13   1      114.74      109.30      8.42 o 
  10  13   1       32.30       25.07      5.43 o 
  11  13   1       13.40        6.41      5.57 o 
  12  13   1       18.34       15.18      6.17 o 
  13  13   1       10.26        7.99      6.13 o 
  14  13   1        0.33        3.29      6.47 o 
  15  13   1       10.20       14.03      7.73 o 
  16  13   1       39.98       12.87     17.83 o 
   0  14   1      211.39      232.61      8.84 o 
   1  14   1      146.52      133.40      5.10 o 
   2  14   1       85.46       82.32      4.24 o 
   3  14   1       37.15       28.33      3.35 o 
   4  14   1        0.44        3.25      2.86 o 
   5  14   1      286.76      303.24      8.98 o 
   6  14   1        0.39       -0.54      3.76 o 
   7  14   1      230.77      229.14      9.84 o 
   8  14   1      231.24      225.77     10.12 o 
   9  14   1       14.98       15.24      5.18 o 
  10  14   1      476.33      496.80     15.12 o 
  11  14   1        6.16        3.82      5.91 o 
  12  14   1       63.16       60.78     10.00 o 
  13  14   1       13.64       12.14      6.78 o 
  14  14   1       91.41       78.75     11.10 o 
   1  15   1       74.77       74.19      7.54 o 
   2  15   1      444.67      459.45     12.60 o 
   3  15   1       30.97       27.91      4.90 o 
   4  15   1       62.19       58.31      6.70 o 
   5  15   1        9.79        8.15      4.97 o 
   6  15   1       19.76       25.05      5.63 o 
   7  15   1       77.42       82.41      8.23 o 
   8  15   1      530.54      520.54     16.63 o 
   9  15   1      231.79      264.21     14.41 o 
  10  15   1      279.12      285.72     13.59 o 
  11  15   1      100.66      112.41     14.06 o 
  12  15   1        1.48        0.80      7.06 o 
  13  15   1      155.63      182.25     17.15 o 
   0  16   1      427.47      386.77     18.75 o 
   1  16   1       60.68       46.30      6.43 o 
   2  16   1      869.83      861.07     22.30 o 
   3  16   1       58.77       62.58      7.65 o 
   4  16   1      312.78      326.78     13.55 o 
   5  16   1      228.44      251.60     16.41 o 
   6  16   1       44.47       43.90      7.11 o 
   7  16   1       63.96       50.07      7.67 o 
   8  16   1      156.75      160.45     10.84 o 
   9  16   1       49.42       45.62      7.77 o 
  10  16   1      107.18       96.32     10.27 o 
  11  16   1       81.23       93.75     11.82 o 
  12  16   1        0.00       -0.24     15.85 o 
   1  17   1        2.74        1.25      5.09 o 
   2  17   1       14.72       20.34      6.47 o 
   3  17   1       32.76       32.72      9.24 o 
   4  17   1        3.08        3.87      5.73 o 
   5  17   1      138.67      141.44     10.53 o 
   6  17   1        5.42       16.17      6.43 o 
   7  17   1       69.05       55.20     10.15 o 
   8  17   1        0.48        1.45      6.22 o 
   9  17   1       37.50       31.39     11.37 o 
  10  17   1       18.68       24.60     12.40 o 
   0  18   1      501.29      538.77     23.40 o 
   1  18   1       76.08       69.08      8.69 o 
   2  18   1       81.55       86.54     10.35 o 
   3  18   1       65.76       69.93      8.59 o 
   4  18   1        7.71        5.28      6.24 o 
   5  18   1      133.85      126.03     11.10 o 
   6  18   1       61.04       66.65     11.88 o 
   7  18   1       18.21       23.57      9.69 o 
   1  19   1        4.40        2.67      7.73 o 
   2  19   1        7.27        3.40      8.78 o 
   3  19   1       21.37       10.67     11.34 o 
   4  19   1        0.04        7.92     15.85 o 
   0   0   2     7712.16     6713.08    184.70 o 
   1   0   2    16868.50    16751.15    171.04 o 
   2   0   2    11289.69    10796.29     47.11 o 
   3   0   2       31.40       26.66      0.66 o 
   4   0   2    20593.83    20274.77     84.27 o 
   5   0   2     9216.81     9660.95     42.18 o 
   6   0   2      884.51      810.78      5.28 o 
   7   0   2     2226.66     2349.38     12.23 o 
   8   0   2     2295.15     2283.52     12.74 o 
   9   0   2      207.21      247.16      3.03 o 
  10   0   2     5097.21     4855.07     25.18 o 
  11   0   2      217.21      222.01      3.53 o 
  12   0   2      124.85      145.70      3.57 o 
  13   0   2       77.32       78.07      3.43 o 
  14   0   2       12.37        3.57      2.17 o 
  15   0   2       55.26       59.13      4.57 o 
  16   0   2      331.61      339.94     10.41 o 
  17   0   2      524.69      509.94     19.26 o 
  18   0   2       30.24       32.12     11.08 o 
  19   0   2       54.64       60.13     11.81 o 
  20   0   2       45.11       19.40     10.60 o 
  21   0   2       12.58       12.87     15.35 o 
   1   1   2     1417.57     1411.58      4.93 o 
   2   1   2     8662.56     8538.08     25.77 o 
   3   1   2      285.03      289.06      1.44 o 
   4   1   2     1575.41     1559.18      5.55 o 
   5   1   2     3376.96     3467.09     11.53 o 
   6   1   2     1986.75     1984.46      7.51 o 
   7   1   2      150.49      165.71      1.67 o 
   8   1   2     2771.25     2870.95     11.10 o 
   9   1   2       39.54       35.63      1.02 o 
  10   1   2      274.10      244.12      2.38 o 
  11   1   2        0.28        0.49      0.78 o 
  12   1   2     1270.14     1183.05      7.67 o 
  13   1   2      220.65      208.37      3.49 o 
  14   1   2       85.00       91.88      2.89 o 
  15   1   2      294.36      302.35      6.63 o 
  16   1   2        2.77        0.14      2.32 o 
  17   1   2       32.08       37.30      5.43 o 
  18   1   2        0.02        3.70      5.07 o 
  19   1   2        5.00        2.77      6.05 o 
  20   1   2       79.50       66.59     11.66 o 
  21   1   2        0.03       -6.60      9.43 o 
   0   2   2    15036.76    15279.98     61.83 o 
   1   2   2     3315.21     3278.75      9.97 o 
   2   2   2     1749.02     1618.78      5.22 o 
   3   2   2      785.31      768.73      3.00 o 
   4   2   2     4830.31     4834.80     15.16 o 
   5   2   2     1657.29     1650.72      6.15 o 
   6   2   2     2026.84     2219.02      8.47 o 
   7   2   2      797.26      816.38      4.28 o 
   8   2   2     1331.16     1210.78      5.74 o 
   9   2   2     1294.92     1333.24      6.23 o 
  10   2   2      599.94      601.66      3.90 o 
  11   2   2        3.83       -0.13      0.78 o 
  12   2   2     1208.79     1217.21      8.10 o 
  13   2   2       45.67       52.11      2.13 o 
  14   2   2       31.79       28.40      2.09 o 
  15   2   2      134.97      130.36      4.04 o 
  16   2   2        0.75        0.81      2.60 o 
  17   2   2      194.66      185.61      9.46 o 
  18   2   2      219.32      255.95     11.77 o 
  19   2   2        7.53       13.50      6.51 o 
  20   2   2       20.73       12.72      7.41 o 
  21   2   2       61.02       50.44     12.90 o 
   1   3   2     6778.13     7177.26     20.92 o 
   2   3   2     6917.06     6894.04     20.59 o 
   3   3   2      180.63      196.82      1.35 o 
   4   3   2     2012.60     2009.02      7.22 o 
   5   3   2       21.08       17.29      0.65 o 
   6   3   2      804.23      837.88      4.16 o 
   7   3   2     4200.62     4258.63     15.79 o 
   8   3   2       37.19       56.23      1.22 o 
   9   3   2      435.24      421.45      3.10 o 
  10   3   2      534.86      492.54      3.52 o 
  11   3   2      195.85      162.31      2.31 o 
  12   3   2      108.44       92.81      2.30 o 
  13   3   2       17.47        6.25      1.39 o 
  14   3   2      117.25      110.91      3.17 o 
  15   3   2      388.13      402.59      6.90 o 
  16   3   2        0.08        2.05      2.95 o 
  17   3   2       60.49       63.18      6.29 o 
  18   3   2      105.10      111.86     10.26 o 
  19   3   2       28.86       32.84      7.38 o 
  20   3   2       27.02       29.39      8.47 o 
   0   4   2     9197.74     9556.11     41.27 o 
   1   4   2      257.62      259.89      1.56 o 
   2   4   2      516.97      558.10      2.69 o 
   3   4   2      988.47     1005.42      4.18 o 
   4   4   2      189.71      224.47      1.70 o 
   5   4   2      880.30      895.30      4.26 o 
   6   4   2      230.23      256.67      2.12 o 
   7   4   2       20.79       20.12      0.84 o 
   8   4   2      144.74      114.65      1.72 o 
   9   4   2       14.51       20.70      0.99 o 
  10   4   2     4658.66     4634.87     18.26 o 
  11   4   2      568.18      548.75      4.47 o 
  12   4   2        9.10       10.28      1.32 o 
  13   4   2        9.41        5.89      1.44 o 
  14   4   2       59.80       55.63      2.69 o 
  15   4   2       85.59       83.76      4.01 o 
  16   4   2       91.36       93.50      6.13 o 
  17   4   2      104.95      124.22      7.79 o 
  18   4   2       25.20       24.98      6.49 o 
  19   4   2       10.56        5.53      6.53 o 
  20   4   2        9.70       13.74      8.86 o 
  21   4   2       19.38      -15.35     15.35 o 
   1   5   2     3748.57     3902.61     12.93 o 
   2   5   2     2287.28     2325.02      8.52 o 
   3   5   2      815.00      810.18      4.08 o 
   4   5   2      995.22     1028.63      4.97 o 
   5   5   2      170.70      187.88      1.82 o 
   6   5   2      877.81      878.07      4.52 o 
   7   5   2      830.97      856.27      4.66 o 
   8   5   2      932.80      889.78      5.08 o 
   9   5   2     2094.82     2010.41      9.24 o 
  10   5   2      294.12      284.26      3.07 o 
  11   5   2        2.17       -0.84      1.07 o 
  12   5   2      355.01      329.68      4.18 o 
  13   5   2       29.32       31.23      2.03 o 
  14   5   2       43.83       47.95      3.07 o 
  15   5   2      404.77      436.94      9.06 o 
  16   5   2       44.23       37.71      4.92 o 
  17   5   2        1.12        6.57      4.44 o 
  18   5   2      217.00      224.97     11.87 o 
  19   5   2       15.21        4.00      7.10 o 
  20   5   2       20.15        9.15      8.83 o 
   0   6   2     2711.69     2892.55     14.53 o 
   1   6   2      178.60      176.31      1.60 o 
   2   6   2      665.99      734.72      3.89 o 
   3   6   2    10800.40    10914.98     37.90 o 
   4   6   2     1164.64     1096.58      5.68 o 
   5   6   2      112.00      116.87      1.62 o 
   6   6   2     6019.03     5865.15     20.81 o 
   7   6   2      366.90      358.51      2.89 o 
   8   6   2      776.81      694.66      4.42 o 
   9   6   2       82.56       82.80      1.84 o 
  10   6   2      259.93      256.22      3.18 o 
  11   6   2        5.54        1.43      1.22 o 
  12   6   2       38.53       39.33      2.12 o 
  13   6   2       95.24       97.78      3.06 o 
  14   6   2     1161.00     1192.69     13.25 o 
  15   6   2       33.46       27.05      4.06 o 
  16   6   2        7.49        1.94      3.91 o 
  17   6   2      186.39      203.12     10.34 o 
  18   6   2      101.10       99.52      9.53 o 
  19   6   2       16.58       12.63      7.50 o 
  20   6   2        7.96       -4.51     12.85 o 
   1   7   2      621.74      626.19      3.52 o 
   2   7   2     3962.44     3945.33     14.71 o 
   3   7   2       53.37       45.74      1.12 o 
   4   7   2      192.59      224.62      2.34 o 
   5   7   2      343.84      333.41      2.82 o 
   6   7   2      261.01      253.42      2.52 o 
   7   7   2       20.44       19.34      1.02 o 
   8   7   2      443.40      512.02      4.00 o 
   9   7   2      159.67      151.73      2.53 o 
  10   7   2     1356.16     1299.71      8.84 o 
  11   7   2       97.77       99.30      2.83 o 
  12   7   2      374.72      366.14      5.71 o 
  13   7   2      234.60      252.18      5.26 o 
  14   7   2      299.05      293.45      7.61 o 
  15   7   2      204.65      213.04      8.69 o 
  16   7   2      130.32      140.64      8.55 o 
  17   7   2       75.76       69.29      7.07 o 
  18   7   2       96.25       80.14      9.15 o 
  19   7   2      183.82      184.36     12.41 o 
  20   7   2        2.46        5.45     17.33 o 
   0   8   2     2048.25     2099.34     12.66 o 
   1   8   2      483.36      485.30      3.26 o 
   2   8   2     2019.23     1859.21      8.15 o 
   3   8   2      323.95      334.37      2.77 o 
   4   8   2      743.80      746.64      4.57 o 
   5   8   2        0.44        2.41      0.78 o 
   6   8   2        0.57        1.40      0.77 o 
   7   8   2       21.10       20.70      1.19 o 
   8   8   2       12.79       11.49      1.20 o 
   9   8   2        2.40        0.77      1.18 o 
  10   8   2     1005.67      974.04      8.71 o 
  11   8   2      272.90      276.29      4.98 o 
  12   8   2      370.82      373.76      6.03 o 
  13   8   2       15.25       11.53      2.92 o 
  14   8   2        2.34       -1.46      3.20 o 
  15   8   2        0.81        1.46      3.91 o 
  16   8   2      262.26      271.07     11.01 o 
  17   8   2      246.07      247.29     15.69 o 
  18   8   2      150.95      145.30     11.28 o 
  19   8   2      118.67      128.88     12.70 o 
   1   9   2        3.23        2.04      0.71 o 
   2   9   2       33.02       19.89      0.97 o 
   3   9   2      370.19      356.78      3.06 o 
   4   9   2     1372.28     1356.07      7.21 o 
   5   9   2       34.38       31.77      1.33 o 
   6   9   2      354.26      362.37      3.92 o 
   7   9   2      347.25      307.74      3.65 o 
   8   9   2       29.81       22.27      1.57 o 
   9   9   2       15.81       10.95      1.65 o 
  10   9   2       33.66       22.40      2.14 o 
  11   9   2      102.30      101.35      3.58 o 
  12   9   2       70.61       63.40      4.17 o 
  13   9   2      265.30      278.94     10.68 o 
  14   9   2      135.79      131.86      7.51 o 
  15   9   2       67.12       65.37      6.69 o 
  16   9   2       17.97       16.50      5.58 o 
  17   9   2       24.98       17.39      7.86 o 
  18   9   2       56.72       62.05      8.87 o 
  19   9   2      175.36      205.99     30.70 o 
   0  10   2     1284.55     1098.76      8.68 o 
   1  10   2        2.81        3.79      0.88 o 
   2  10   2        0.12        3.25      0.89 o 
   3  10   2       38.24       43.92      1.49 o 
   4  10   2        0.00       -0.93      0.93 o 
   5  10   2       72.67       75.53      2.14 o 
   6  10   2       13.75       15.10      1.49 o 
   7  10   2        0.01       -1.25      1.29 o 
   8  10   2      188.25      162.88      3.71 o 
   9  10   2        0.00       -0.34      1.63 o 
  10  10   2       27.54       21.77      2.30 o 
  11  10   2        0.71        0.64      2.59 o 
  12  10   2       46.53       38.25      4.76 o 
  13  10   2       17.65       16.06      4.51 o 
  14  10   2      721.12      774.22     17.99 o 
  15  10   2       24.44       20.50      5.35 o 
  16  10   2       92.59       85.78      8.07 o 
  17  10   2       75.15       82.50     10.13 o 
  18  10   2       19.83        7.95      9.86 o 
   1  11   2       19.54       15.10      1.38 o 
   2  11   2     1964.26     1925.43     11.95 o 
   3  11   2      621.22      610.81      5.59 o 
   4  11   2        3.22       -1.21      1.21 o 
   5  11   2        5.66        1.68      1.31 o 
   6  11   2      235.54      208.20      3.94 o 
   7  11   2      438.04      436.70      5.92 o 
   8  11   2      481.48      512.88      6.66 o 
   9  11   2        0.32        0.23      1.92 o 
  10  11   2       23.06       18.99      3.18 o 
  11  11   2       83.61       81.70      6.51 o 
  12  11   2        9.76        5.75      4.45 o 
  13  11   2      719.21      763.31     19.39 o 
  14  11   2       97.73      107.93     11.65 o 
  15  11   2       43.04       44.82      6.87 o 
  16  11   2      302.37      313.56     13.55 o 
  17  11   2       69.34       79.52     12.92 o 
   0  12   2      439.07      442.23      7.23 o 
   1  12   2      137.28      122.62      2.99 o 
   2  12   2      140.96      137.48      3.09 o 
   3  12   2       80.82       76.03      2.51 o 
   4  12   2      165.89      173.82      3.71 o 
   5  12   2      110.54      100.96      3.30 o 
   6  12   2       21.11       19.39      2.12 o 
   7  12   2      116.06      122.21      4.57 o 
   8  12   2       97.80      103.63      4.50 o 
   9  12   2       18.88       15.22      3.52 o 
  10  12   2       27.76       22.58      4.27 o 
  11  12   2      340.45      326.37     13.11 o 
  12  12   2      413.77      427.50     14.43 o 
  13  12   2        6.93        0.01      5.22 o 
  14  12   2        1.96        3.22      5.43 o 
  15  12   2       43.35       57.45     10.57 o 
  16  12   2      101.26       94.14      9.73 o 
   1  13   2       95.34       95.49      3.06 o 
   2  13   2      418.90      414.95      5.89 o 
   3  13   2       83.67       84.82      3.41 o 
   4  13   2      101.89      100.77      3.71 o 
   5  13   2      320.92      316.06      6.56 o 
   6  13   2      433.76      451.72      8.19 o 
   7  13   2        7.40        2.93      2.90 o 
   8  13   2      109.65      113.96      6.36 o 
   9  13   2      161.61      165.66      8.02 o 
  10  13   2        2.16        9.47      4.80 o 
  11  13   2      162.85      163.33     10.66 o 
  12  13   2       30.57       26.76      6.83 o 
  13  13   2        1.07        3.74      6.00 o 
  14  13   2        3.00       -1.26      6.03 o 
  15  13   2       69.52       62.76      8.81 o 
   0  14   2      714.53      789.16     14.09 o 
   1  14   2      104.15      108.57      4.54 o 
   2  14   2       19.98       22.91      2.88 o 
   3  14   2      381.97      399.42      7.93 o 
   4  14   2      294.01      302.80      8.06 o 
   5  14   2       16.68       13.89      3.58 o 
   6  14   2       11.89        8.30      3.92 o 
   7  14   2      148.69      148.60      7.87 o 
   8  14   2       49.27       46.27      5.98 o 
   9  14   2       31.66       31.35      5.67 o 
  10  14   2       39.09       43.03      6.38 o 
  11  14   2        8.38        8.37      5.91 o 
  12  14   2        4.99        5.44      6.13 o 
  13  14   2        9.45       10.13      6.65 o 
  14  14   2      316.66      349.35     44.46 o 
   1  15   2      197.10      203.49      8.41 o 
   2  15   2      569.90      595.01     14.17 o 
   3  15   2      294.36      305.49     10.86 o 
   4  15   2       53.66       49.54      5.93 o 
   5  15   2       44.30       36.35      5.83 o 
   6  15   2      135.87      159.49      9.62 o 
   7  15   2       63.56       53.12      6.90 o 
   8  15   2       81.50       70.06      6.86 o 
   9  15   2       19.67       16.39      5.61 o 
  10  15   2       58.21       59.20      8.13 o 
  11  15   2        8.00        1.63      6.11 o 
  12  15   2      133.58      140.81     14.95 o 
  13  15   2       33.19       25.45     10.57 o 
   0  16   2       13.19       21.21      8.00 o 
   1  16   2       74.06       62.11      7.28 o 
   2  16   2      150.30      147.41      9.42 o 
   3  16   2       42.36       41.54      6.51 o 
   4  16   2        4.66        2.87      5.09 o 
   5  16   2        5.53       -0.93      4.92 o 
   6  16   2       37.04       26.06      6.62 o 
   7  16   2       75.56       77.14      8.45 o 
   8  16   2        1.31        0.76      5.66 o 
   9  16   2       56.90       59.35      8.07 o 
  10  16   2      153.19      158.65     12.05 o 
  11  16   2        1.74        0.26      6.91 o 
  12  16   2      138.69      132.98     19.06 o 
   1  17   2      144.31      143.90     11.13 o 
   2  17   2      307.38      329.74     21.41 o 
   3  17   2       72.42       60.28      8.53 o 
   4  17   2        0.00       -3.96      5.99 o 
   5  17   2       15.92       24.95      7.27 o 
   6  17   2      202.61      212.06     13.36 o 
   7  17   2      150.99      148.05     11.96 o 
   8  17   2       67.67       74.11      8.71 o 
   9  17   2       97.03       90.55     10.30 o 
  10  17   2      165.39      202.50     21.00 o 
   0  18   2       35.76       38.33     11.56 o 
   1  18   2       19.45       11.96      6.83 o 
   2  18   2       37.71       33.13      7.96 o 
   3  18   2       37.33       36.37      8.02 o 
   4  18   2       68.62       75.49      9.56 o 
   5  18   2       12.14        7.91      8.36 o 
   6  18   2      294.56      358.79     56.77 o 
   7  18   2        4.84        7.92     15.35 o 
   8  18   2        3.50        8.42     18.82 o 
   1  19   2       16.51       15.58     11.39 o 
   2  19   2        1.20        3.47     13.86 o 
   1   1   3     1549.37     1431.44      6.33 o 
   2   1   3     1552.17     1535.72      5.57 o 
   3   1   3     4035.58     4079.25     13.18 o 
   4   1   3       12.06        9.22      0.44 o 
   5   1   3     2290.03     2450.67      8.35 o 
   6   1   3     4383.23     4771.76     15.32 o 
   7   1   3     5988.79     6284.69     21.08 o 
   8   1   3     1177.16     1261.02      5.75 o 
   9   1   3        0.63        5.75      0.68 o 
  10   1   3      794.67      724.28      4.29 o 
  11   1   3      726.51      748.54      4.87 o 
  12   1   3     1925.03     1800.02     10.20 o 
  13   1   3       19.75       19.80      1.55 o 
  14   1   3      143.45      159.09      3.78 o 
  15   1   3      141.47      124.40      4.11 o 
  16   1   3      187.17      191.46      5.84 o 
  17   1   3      256.29      242.29      7.98 o 
  18   1   3      123.66      127.35      7.39 o 
  19   1   3       66.68       54.96      7.56 o 
  20   1   3       28.61       23.05      8.28 o 
  21   1   3      159.66      157.96     23.27 o 
   0   2   3     8328.18     8758.40     43.49 o 
   1   2   3     2520.96     2687.71      9.14 o 
   2   2   3     6588.39     6710.94     21.08 o 
   3   2   3     1044.04     1056.82      3.97 o 
   4   2   3      454.69      486.78      2.33 o 
   5   2   3        3.71        2.32      0.42 o 
   6   2   3        0.12        0.09      0.43 o 
   7   2   3       17.97       22.18      0.74 o 
   8   2   3     1148.53     1161.89      5.48 o 
   9   2   3      225.72      235.67      2.23 o 
  10   2   3       30.94       30.16      1.08 o 
  11   2   3      197.26      185.06      2.40 o 
  12   2   3       98.54       93.81      2.11 o 
  13   2   3       40.94       50.82      2.15 o 
  14   2   3        2.44        0.71      1.51 o 
  15   2   3        2.21        1.59      2.03 o 
  16   2   3      149.81      153.17      5.40 o 
  17   2   3       90.92       84.66      5.79 o 
  18   2   3      241.04      235.58      9.22 o 
  19   2   3      202.86      181.56     12.82 o 
  20   2   3       16.93        3.22      7.32 o 
   1   3   3     2117.07     2231.08      7.56 o 
   2   3   3      519.96      512.64      2.29 o 
   3   3   3     7543.31     7654.80     23.88 o 
   4   3   3      676.55      696.32      3.15 o 
   5   3   3      335.43      400.21      2.25 o 
   6   3   3        4.10        3.14      0.49 o 
   7   3   3        6.57        4.69      0.56 o 
   8   3   3      257.00      262.57      2.17 o 
   9   3   3       37.95       44.93      1.14 o 
  10   3   3      275.32      250.07      2.49 o 
  11   3   3      464.89      403.92      3.51 o 
  12   3   3       17.65        5.93      1.19 o 
  13   3   3      251.03      256.10      4.17 o 
  14   3   3      519.34      528.53      6.40 o 
  15   3   3       15.67       14.97      2.46 o 
  16   3   3      197.73      202.87      6.17 o 
  17   3   3       20.94       16.88      4.08 o 
  18   3   3       36.34       32.69      5.46 o 
  19   3   3      145.34      141.79     11.23 o 
  20   3   3      268.72      275.25     18.61 o 
   0   4   3     2842.73     3051.87     14.51 o 
   1   4   3     2126.52     2197.70      7.64 o 
   2   4   3     2953.92     3330.28     10.96 o 
   3   4   3     3859.82     3958.53     12.81 o 
   4   4   3     1263.89     1298.18      5.10 o 
   5   4   3     2931.10     3155.87     11.24 o 
   6   4   3     6118.19     6012.29     20.55 o 
   7   4   3      653.83      668.89      3.73 o 
   8   4   3      137.30      145.44      1.74 o 
   9   4   3      800.91      771.54      4.41 o 
  10   4   3       20.20       24.12      1.09 o 
  11   4   3       82.35       76.33      1.83 o 
  12   4   3      354.42      371.39      4.69 o 
  13   4   3        7.67        6.08      1.56 o 
  14   4   3      232.85      238.14      4.87 o 
  15   4   3      201.82      219.54      5.79 o 
  16   4   3      399.89      414.78     11.01 o 
  17   4   3        0.34        1.88      3.72 o 
  18   4   3      161.07      168.54      8.74 o 
  19   4   3      323.13      320.68     17.49 o 
  20   4   3        0.21       -2.05      6.85 o 
  21   4   3       26.93       36.15     20.80 o 
   1   5   3      112.99      113.18      1.18 o 
   2   5   3     8200.62     8463.51     26.08 o 
   3   5   3      542.82      548.29      2.92 o 
   4   5   3     1326.96     1308.72      5.40 o 
   5   5   3     1542.92     1619.71      6.71 o 
   6   5   3      187.99      170.53      1.83 o 
   7   5   3       62.12       68.92      1.28 o 
   8   5   3     1428.53     1404.39      6.81 o 
   9   5   3     1405.43     1348.62      6.76 o 
  10   5   3      990.62      932.17      5.88 o 
  11   5   3     1032.28     1018.48      7.26 o 
  12   5   3      123.86      113.02      2.96 o 
  13   5   3       17.04       15.88      1.88 o 
  14   5   3       34.42       43.87      2.77 o 
  15   5   3        6.66        6.80      2.81 o 
  16   5   3      103.25      110.73      6.32 o 
  17   5   3        7.85        7.16      4.18 o 
  18   5   3       64.03       71.25      7.28 o 
  19   5   3       75.58       80.57      9.80 o 
  20   5   3        7.31        7.03      7.80 o 
   0   6   3     2963.21     3253.80     15.59 o 
   1   6   3        0.00        0.12      0.44 o 
   2   6   3     1203.61     1218.03      5.20 o 
   3   6   3      100.29       97.15      1.27 o 
   4   6   3        0.00        0.38      0.52 o 
   5   6   3       66.65       68.11      1.23 o 
   6   6   3        0.00        1.84      0.60 o 
   7   6   3       37.32       37.99      1.08 o 
   8   6   3       10.88        6.71      0.81 o 
   9   6   3        8.03       11.42      1.04 o 
  10   6   3      172.09      157.15      2.90 o 
  11   6   3       21.34       19.44      1.61 o 
  12   6   3       59.28       50.82      2.37 o 
  13   6   3      116.33      111.75      3.42 o 
  14   6   3      204.12      214.76      5.34 o 
  15   6   3       29.73       38.17      4.03 o 
  16   6   3      210.83      224.08      8.89 o 
  17   6   3      420.44      423.49     14.49 o 
  18   6   3       87.07       89.32      9.10 o 
  19   6   3        4.90       -0.11      6.74 o 
  20   6   3       66.53       53.64     14.10 o 
   1   7   3        1.31        0.89      0.52 o 
   2   7   3     3301.19     3268.97     12.35 o 
   3   7   3      665.25      689.86      4.33 o 
   4   7   3      231.45      238.13      2.33 o 
   5   7   3      572.98      574.59      3.68 o 
   6   7   3      161.42      154.60      1.92 o 
   7   7   3     1132.42     1027.84      5.61 o 
   8   7   3      665.48      684.78      4.78 o 
   9   7   3      830.55      825.01      5.93 o 
  10   7   3        0.08       -0.19      1.23 o 
  11   7   3      329.81      329.04      4.96 o 
  12   7   3       15.99       11.89      1.94 o 
  13   7   3       12.27       13.87      2.34 o 
  14   7   3        1.62        1.31      2.84 o 
  15   7   3        0.63       -0.80      3.14 o 
  16   7   3        7.13        3.66      4.03 o 
  17   7   3        7.01        7.25      5.00 o 
  18   7   3      217.42      217.21     12.36 o 
  19   7   3        3.94        6.44      6.94 o 
  20   7   3        2.27        7.43     17.83 o 
   0   8   3     1097.31     1148.38      7.89 o 
   1   8   3      625.11      618.08      3.78 o 
   2   8   3      271.60      260.28      2.39 o 
   3   8   3      501.61      483.49      3.29 o 
   4   8   3      199.33      205.33      2.54 o 
   5   8   3      453.72      412.98      3.14 o 
   6   8   3       99.18      114.57      1.90 o 
   7   8   3     1078.88     1017.07      6.24 o 
   8   8   3      349.00      325.30      3.56 o 
   9   8   3     1099.52     1064.01      8.52 o 
  10   8   3      105.53      100.43      2.95 o 
  11   8   3        8.98        5.64      1.84 o 
  12   8   3        2.88        2.60      2.07 o 
  13   8   3      895.39      909.04     11.76 o 
  14   8   3      116.62      110.42      5.70 o 
  15   8   3      115.63      107.10      6.83 o 
  16   8   3       22.78       25.47      5.55 o 
  17   8   3       69.40       58.92      7.63 o 
  18   8   3       66.71       65.90     10.15 o 
  19   8   3        9.56        4.10      8.18 o 
   1   9   3     1392.33     1380.59      6.53 o 
   2   9   3      241.14      233.19      2.40 o 
   3   9   3      554.48      547.98      3.76 o 
   4   9   3       59.17       51.87      1.42 o 
   5   9   3      307.52      262.15      2.84 o 
   6   9   3      393.32      367.61      3.70 o 
   7   9   3        2.04        0.79      1.05 o 
   8   9   3     1122.59     1081.48      8.31 o 
   9   9   3       76.18       73.81      2.60 o 
  10   9   3        0.05        3.18      1.78 o 
  11   9   3      365.46      370.37      6.58 o 
  12   9   3      277.44      282.17      7.05 o 
  13   9   3      125.87      112.14      6.03 o 
  14   9   3      208.80      200.04      8.32 o 
  15   9   3      164.32      169.56      8.58 o 
  16   9   3      112.12      118.47      9.37 o 
  17   9   3        0.93        2.59      5.80 o 
  18   9   3        0.18        3.08      6.92 o 
   0  10   3      154.71      139.87      2.99 o 
   1  10   3     2341.42     2287.35     10.71 o 
   2  10   3      594.78      573.54      4.43 o 
   3  10   3       25.40       31.93      1.31 o 
   4  10   3      100.86      106.35      2.10 o 
   5  10   3      570.47      524.67      4.77 o 
   6  10   3        6.95        6.98      1.28 o 
   7  10   3       35.52       36.28      1.97 o 
   8  10   3      218.85      219.39      4.07 o 
   9  10   3      195.30      195.43      4.62 o 
  10  10   3      555.14      543.02      8.39 o 
  11  10   3       32.62       35.27      3.63 o 
  12  10   3        8.60        6.09      3.47 o 
  13  10   3      284.28      287.90      9.14 o 
  14  10   3      403.48      449.41     15.40 o 
  15  10   3      126.76      133.35      8.80 o 
  16  10   3        0.03        3.10      7.97 o 
  17  10   3       21.81       25.43      7.22 o 
  18  10   3       77.21       72.30     23.27 o 
   1  11   3        7.32        6.52      1.14 o 
   2  11   3      422.34      409.65      4.30 o 
   3  11   3      609.93      629.45      5.51 o 
   4  11   3       16.59       12.47      1.40 o 
   5  11   3        9.28        5.61      1.36 o 
   6  11   3        0.12       -0.42      1.49 o 
   7  11   3      202.15      198.69      4.28 o 
   8  11   3       14.72       12.22      2.23 o 
   9  11   3        0.00        1.85      2.44 o 
  10  11   3       96.82       97.47      5.05 o 
  11  11   3      108.73      112.28      6.23 o 
  12  11   3      195.97      197.54      8.19 o 
  13  11   3       80.00       84.36      7.38 o 
  14  11   3       16.05       15.32      5.47 o 
  15  11   3       91.84      103.93      9.33 o 
  16  11   3        6.13        9.21      6.41 o 
  17  11   3       37.03       34.05     15.96 o 
   0  12   3        3.66        0.27      1.88 o 
   1  12   3      740.65      722.38      7.64 o 
   2  12   3       45.25       34.73      2.13 o 
   3  12   3       45.58       36.53      2.00 o 
   4  12   3       14.62       10.76      1.77 o 
   5  12   3       59.34       58.53      2.69 o 
   6  12   3       40.79       41.24      2.98 o 
   7  12   3       66.30       64.19      3.40 o 
   8  12   3      205.05      208.68      6.31 o 
   9  12   3        3.90        2.45      2.98 o 
  10  12   3      129.22      119.40      6.56 o 
  11  12   3       15.73       14.44      4.48 o 
  12  12   3       20.76       19.13      7.14 o 
  13  12   3       38.49       37.40      6.41 o 
  14  12   3      253.38      257.78     13.78 o 
  15  12   3       56.37       69.54      8.71 o 
  16  12   3       47.68       31.31      9.20 o 
   1  13   3      188.98      196.09      5.46 o 
   2  13   3       13.50       11.20      1.90 o 
   3  13   3      256.22      271.81      5.00 o 
   4  13   3      374.37      399.43      6.84 o 
   5  13   3       14.60       13.13      2.59 o 
   6  13   3      141.71      135.85      5.14 o 
   7  13   3        9.46       10.34      2.97 o 
   8  13   3       26.03       23.85      4.24 o 
   9  13   3       36.76       33.31      4.66 o 
  10  13   3       52.77       56.95      5.97 o 
  11  13   3      247.43      252.06     11.32 o 
  12  13   3       57.44       49.70      7.09 o 
  13  13   3        0.01        0.58      6.28 o 
  14  13   3       10.68       -0.04      6.68 o 
  15  13   3        3.91        7.73      7.57 o 
   0  14   3       22.52       21.33      4.89 o 
   1  14   3      220.55      224.96      6.67 o 
   2  14   3        3.63        2.28      2.76 o 
   3  14   3       13.86       13.03      3.45 o 
   4  14   3        0.69        0.62      3.26 o 
   5  14   3      958.34      969.27     15.71 o 
   6  14   3       23.12       15.95      3.83 o 
   7  14   3        1.43        0.88      3.61 o 
   8  14   3      385.25      400.33     11.45 o 
   9  14   3      158.00      144.67      8.11 o 
  10  14   3      280.33      314.41     15.89 o 
  11  14   3       65.55       39.31     10.19 o 
  12  14   3       97.12      102.98     13.71 o 
  13  14   3       14.70       19.64      7.46 o 
  14  14   3        1.59        5.63      7.45 o 
   1  15   3        9.56       10.84      3.73 o 
   2  15   3      113.20      126.40      6.60 o 
   3  15   3        0.13        1.31      3.64 o 
   4  15   3        8.19        7.75      3.92 o 
   5  15   3       77.95       74.21      6.18 o 
   6  15   3      108.62      108.35      7.04 o 
   7  15   3       31.37       27.31      5.43 o 
   8  15   3        0.88       -3.32      4.52 o 
   9  15   3      158.37      166.78     11.23 o 
  10  15   3        1.44       11.16      6.57 o 
  11  15   3        2.72        0.45      6.50 o 
  12  15   3       16.58       11.69      7.71 o 
  13  15   3        7.99        5.85     10.99 o 
   0  16   3      525.97      551.90     21.72 o 
   1  16   3       44.17       40.66      5.60 o 
   2  16   3       64.99       71.55      7.04 o 
   3  16   3      303.87      323.10     11.92 o 
   4  16   3       20.49        8.95      4.85 o 
   5  16   3       12.83        8.25      5.28 o 
   6  16   3      186.80      195.54     10.60 o 
   7  16   3       20.89       19.12      6.18 o 
   8  16   3        3.65       11.09      5.90 o 
   9  16   3       35.04       32.46      7.02 o 
  10  16   3       61.98       63.10     10.77 o 
  11  16   3       20.07       20.20      9.39 o 
   1  17   3        4.71        8.14      5.60 o 
   2  17   3       79.98       77.63      8.13 o 
   3  17   3       58.11       50.76      7.33 o 
   4  17   3       29.61       28.71      6.63 o 
   5  17   3       28.70       21.54      6.48 o 
   6  17   3      167.15      169.36     10.89 o 
   7  17   3      165.47      153.16     10.59 o 
   8  17   3        0.81        3.02      6.72 o 
   9  17   3        0.89       -5.90      7.02 o 
   0  18   3       19.95       13.23      9.69 o 
   1  18   3       62.88       62.42      8.15 o 
   2  18   3       17.82       21.25      6.66 o 
   3  18   3        8.75        9.57      6.34 o 
   4  18   3        2.23       -3.14      6.63 o 
   5  18   3      143.51      156.11     11.89 o 
   6  18   3       47.05       48.12      9.55 o 
   7  18   3       25.83       46.05     20.80 o 
   2  19   3      130.32       81.21     23.77 o 
   3  19   3       17.95       20.30     18.82 o 
   0   0   4    28206.24    26960.25    729.39 o 
   1   0   4      828.18      861.44     11.20 o 
   2   0   4     2658.45     2707.30     18.21 o 
   3   0   4     6059.00     6260.73     31.36 o 
   4   0   4      514.53      541.66      3.58 o 
   5   0   4     1371.10     1497.48      7.84 o 
   6   0   4      137.73       95.40      1.54 o 
   7   0   4      924.68     1032.69      6.52 o 
   8   0   4     1258.85     1318.58      8.22 o 
   9   0   4      133.01      130.61      2.41 o 
  10   0   4        0.01        3.18      1.07 o 
  11   0   4      111.36       89.53      2.78 o 
  12   0   4      606.03      578.24      8.19 o 
  13   0   4      363.01      403.98      7.91 o 
  14   0   4       45.58       43.75      3.78 o 
  15   0   4      262.47      268.85      9.29 o 
  16   0   4      442.98      423.25     11.81 o 
  17   0   4       21.65       15.88      4.85 o 
  18   0   4      236.42      249.10     10.58 o 
  19   0   4       57.46       69.34     13.44 o 
  20   0   4      299.57      322.98     19.33 o 
   1   1   4     7769.23     8034.09     42.11 o 
   2   1   4        0.58        4.64      0.41 o 
   3   1   4      590.37      610.33      2.76 o 
   4   1   4       63.12       77.72      0.98 o 
   5   1   4     1127.07     1143.09      4.51 o 
   6   1   4       51.61       41.87      0.82 o 
   7   1   4      175.28      174.04      1.64 o 
   8   1   4      385.02      349.89      2.49 o 
   9   1   4       16.04       20.59      0.89 o 
  10   1   4        0.02        0.72      0.72 o 
  11   1   4        0.03       -0.46      0.87 o 
  12   1   4        0.13        2.31      1.20 o 
  13   1   4        1.16       -0.17      1.46 o 
  14   1   4       98.47       97.83      3.41 o 
  15   1   4       21.73       17.77      2.61 o 
  16   1   4      993.07     1031.48     14.10 o 
  17   1   4       45.69       37.35      4.01 o 
  18   1   4        9.60       11.76      3.65 o 
  19   1   4        2.90        2.21      5.05 o 
  20   1   4       18.48       19.26      6.43 o 
  21   1   4        0.07       -0.49     11.73 o 
   0   2   4     4371.44     4282.76     23.47 o 
   1   2   4     2621.93     2775.72     10.79 o 
   2   2   4      370.99      412.40      2.15 o 
   3   2   4     2695.06     2979.37     10.87 o 
   4   2   4    10621.07    10756.44     34.21 o 
   5   2   4       58.61       93.02      1.03 o 
   6   2   4     1555.98     1663.04      6.36 o 
   7   2   4     1912.79     1988.28      7.70 o 
   8   2   4       20.27       21.35      0.82 o 
   9   2   4      600.97      556.85      3.54 o 
  10   2   4      724.35      716.15      4.62 o 
  11   2   4        5.76        6.92      1.01 o 
  12   2   4       67.16       61.55      2.09 o 
  13   2   4       11.16        7.02      1.66 o 
  14   2   4      299.52      299.01      5.46 o 
  15   2   4      101.85       97.40      4.17 o 
  16   2   4      251.22      249.86      6.69 o 
  17   2   4      524.25      564.95     10.73 o 
  18   2   4       16.12        8.15      3.73 o 
  19   2   4       92.59       65.60      7.36 o 
  20   2   4      262.62      272.04     12.66 o 
  21   2   4      133.74      144.57     46.05 o 
   1   3   4     2347.65     2491.06      9.12 o 
   2   3   4      262.72      275.33      1.69 o 
   3   3   4     6420.77     6856.45     22.63 o 
   4   3   4       27.60       33.10      0.71 o 
   5   3   4     1478.04     1505.06      5.90 o 
   6   3   4       50.13       52.01      0.95 o 
   7   3   4     1216.21     1243.09      5.41 o 
   8   3   4      891.96      878.83      4.50 o 
   9   3   4      479.68      411.05      3.05 o 
  10   3   4      467.90      407.57      3.40 o 
  11   3   4       32.49       27.77      1.38 o 
  12   3   4        0.42        1.36      1.21 o 
  13   3   4       54.19       59.25      2.70 o 
  14   3   4       73.93       83.00      3.46 o 
  15   3   4       19.42       13.79      2.64 o 
  16   3   4      183.79      190.17      6.93 o 
  17   3   4        2.48        4.96      3.28 o 
  18   3   4      435.48      477.72     10.91 o 
  19   3   4       15.62       10.40      5.68 o 
  20   3   4       73.67       72.01      8.54 o 
  21   3   4       48.86       65.25     16.28 o 
   0   4   4    19347.51    20447.77     92.94 o 
   1   4   4       86.47       96.92      1.20 o 
   2   4   4     1554.65     1570.44      5.99 o 
   3   4   4      191.93      188.19      1.51 o 
   4   4   4       12.01       13.83      0.61 o 
   5   4   4        0.18        1.43      0.48 o 
   6   4   4      216.20      238.29      1.89 o 
   7   4   4      130.17      129.60      1.56 o 
   8   4   4       85.70      100.36      1.49 o 
   9   4   4      168.80      175.97      2.04 o 
  10   4   4      236.39      223.42      2.60 o 
  11   4   4      347.44      306.48      3.61 o 
  12   4   4       10.73        5.28      1.41 o 
  13   4   4        5.12        7.84      1.90 o 
  14   4   4      113.07      106.01      3.83 o 
  15   4   4      302.20      312.93      6.76 o 
  16   4   4      190.04      201.97      6.40 o 
  17   4   4        0.09        2.27      3.25 o 
  18   4   4       22.70       19.40      4.53 o 
  19   4   4       58.34       66.05      8.05 o 
  20   4   4        8.55        9.47      6.37 o 
  21   4   4      225.09      211.93     31.69 o 
   1   5   4     2096.26     2240.16      8.17 o 
   2   5   4       97.26      105.42      1.43 o 
   3   5   4      888.32      896.06      4.01 o 
   4   5   4       26.58       25.49      0.71 o 
   5   5   4     1843.44     1869.63      7.32 o 
   6   5   4      252.09      254.38      2.07 o 
   7   5   4      810.42      820.81      4.34 o 
   8   5   4      130.51      140.33      1.81 o 
   9   5   4      165.07      151.37      2.13 o 
  10   5   4     1307.26     1340.92      7.70 o 
  11   5   4      107.70       95.09      2.38 o 
  12   5   4       44.18       48.36      2.34 o 
  13   5   4       84.66       93.78      3.39 o 
  14   5   4      118.91      116.16      4.23 o 
  15   5   4        0.82       -0.72      2.43 o 
  16   5   4        0.26       -0.17      2.90 o 
  17   5   4       24.63       16.45      3.95 o 
  18   5   4       41.22       46.95      6.81 o 
  19   5   4       18.40       19.24      6.40 o 
  20   5   4       23.78       15.26      7.45 o 
   0   6   4      858.32      954.07      6.06 o 
   1   6   4      452.08      459.98      2.63 o 
   2   6   4     6104.71     6258.34     21.18 o 
   3   6   4        1.95        0.84      0.51 o 
   4   6   4        4.29        2.19      0.53 o 
   5   6   4      557.60      597.66      3.38 o 
   6   6   4      247.80      260.69      2.20 o 
   7   6   4       48.01       47.08      1.15 o 
   8   6   4      832.92      808.56      4.89 o 
   9   6   4       61.20       78.53      1.81 o 
  10   6   4      784.57      789.79      6.11 o 
  11   6   4      601.89      598.22      6.15 o 
  12   6   4      106.02      112.29      3.41 o 
  13   6   4      204.64      207.12      4.81 o 
  14   6   4      509.72      520.73      8.54 o 
  15   6   4       36.75       37.75      3.66 o 
  16   6   4      166.66      174.78      6.61 o 
  17   6   4      143.67      171.77      7.59 o 
  18   6   4        1.59       10.25      5.87 o 
  19   6   4        4.27       -0.89      5.80 o 
  20   6   4       70.21       38.93     14.24 o 
   1   7   4      410.56      436.66      2.80 o 
   2   7   4     1462.62     1483.96      6.40 o 
   3   7   4     4589.28     4527.05     16.17 o 
   4   7   4       41.47       34.77      1.00 o 
   5   7   4      499.58      478.26      3.22 o 
   6   7   4      224.81      212.01      2.22 o 
   7   7   4       21.29       21.29      1.08 o 
   8   7   4     2046.17     1988.66      9.93 o 
   9   7   4      171.86      174.44      2.77 o 
  10   7   4      646.69      608.96      6.70 o 
  11   7   4        3.61        8.09      1.54 o 
  12   7   4      695.24      727.99     10.79 o 
  13   7   4        7.63        8.85      2.36 o 
  14   7   4      317.14      324.23      7.22 o 
  15   7   4      273.44      292.35      8.96 o 
  16   7   4      247.67      261.42      8.66 o 
  17   7   4       58.11       63.78      6.91 o 
  18   7   4       19.58       29.61      6.71 o 
  19   7   4       73.74       73.53     14.24 o 
   0   8   4     4636.00     4761.09     24.31 o 
   1   8   4        3.13        1.47      0.66 o 
   2   8   4      748.07      678.11      3.96 o 
   3   8   4       31.89       29.37      1.01 o 
   4   8   4      126.68      106.46      1.66 o 
   5   8   4        0.11       -0.70      0.70 o 
   6   8   4      229.33      188.31      2.43 o 
   7   8   4       44.47       41.23      1.47 o 
   8   8   4        1.10        2.25      1.06 o 
   9   8   4       12.92        9.27      1.36 o 
  10   8   4      487.66      514.48      6.02 o 
  11   8   4       40.11       36.49      2.32 o 
  12   8   4       93.63       92.44      3.71 o 
  13   8   4       41.51       42.79      3.62 o 
  14   8   4       68.11       83.78      4.88 o 
  15   8   4      127.57      138.95      6.42 o 
  16   8   4       88.58       96.21      6.19 o 
  17   8   4        0.61        1.88      5.23 o 
  18   8   4      123.46      145.23     19.59 o 
  19   8   4       71.80       47.04     19.31 o 
   1   9   4     1397.51     1439.30      7.14 o 
   2   9   4      628.36      606.76      4.05 o 
   3   9   4     1117.24     1181.97      6.53 o 
   4   9   4      151.54      181.67      2.44 o 
   5   9   4        7.80        5.12      0.96 o 
   6   9   4      149.66      138.97      2.39 o 
   7   9   4      127.06      119.68      2.75 o 
   8   9   4     1357.41     1268.84      9.80 o 
   9   9   4       62.88       70.50      2.90 o 
  10   9   4       31.66       25.63      2.00 o 
  11   9   4        4.08        5.67      1.95 o 
  12   9   4        8.82        5.89      2.51 o 
  13   9   4      137.10      140.92      5.64 o 
  14   9   4       14.82       16.78      3.79 o 
  15   9   4       55.27       59.31      5.36 o 
  16   9   4        0.03       -3.97      4.73 o 
  17   9   4       15.86       19.44      6.19 o 
  18   9   4      366.34      355.79     19.90 o 
   0  10   4      972.73      996.97      9.06 o 
   1  10   4        6.25        3.83      1.00 o 
   2  10   4       20.72       38.15      1.46 o 
   3  10   4       40.57       30.08      1.49 o 
   4  10   4     3563.12     3322.33     17.24 o 
   5  10   4        0.56        0.33      1.12 o 
   6  10   4      101.76      101.67      2.57 o 
   7  10   4       34.48       39.96      2.09 o 
   8  10   4       50.43       56.64      3.03 o 
   9  10   4       52.17       48.13      2.37 o 
  10  10   4        0.39       -1.85      1.85 o 
  11  10   4      152.22      156.87      5.23 o 
  12  10   4      343.09      337.27      8.33 o 
  13  10   4       86.15       91.33      5.67 o 
  14  10   4      158.53      145.41      7.20 o 
  15  10   4       78.64       76.11      6.98 o 
  16  10   4       94.57       92.21      8.37 o 
  17  10   4        0.19       -3.78      5.49 o 
  18  10   4       14.80       13.37     16.34 o 
   1  11   4      960.89      966.64      8.05 o 
   2  11   4      663.28      583.57      5.97 o 
   3  11   4     1689.18     1648.12     11.95 o 
   4  11   4       62.62       61.18      2.32 o 
   5  11   4      181.68      179.06      4.10 o 
   6  11   4      761.10      729.75      7.31 o 
   7  11   4       63.27       64.08      2.54 o 
   8  11   4      266.81      268.12      4.58 o 
   9  11   4      212.61      222.75      4.88 o 
  10  11   4      189.87      183.19      5.85 o 
  11  11   4       20.43       13.32      3.52 o 
  12  11   4      331.05      348.27      9.60 o 
  13  11   4       29.30       19.49      4.58 o 
  14  11   4       62.92       56.16      6.69 o 
  15  11   4      307.68      335.99     12.92 o 
  16  11   4      106.38      109.49     10.80 o 
  17  11   4        8.07        6.68     10.67 o 
   0  12   4        4.67        4.04      2.58 o 
   1  12   4      107.72      103.77      3.33 o 
   2  12   4      327.54      317.74      5.98 o 
   3  12   4      252.21      262.83      4.87 o 
   4  12   4       93.09       96.47      3.71 o 
   5  12   4      118.73      126.50      3.79 o 
   6  12   4      121.69      116.90      3.72 o 
   7  12   4        3.89        4.86      2.13 o 
   8  12   4      120.45      133.88      5.23 o 
   9  12   4      740.63      738.54     11.58 o 
  10  12   4        0.74       -1.81      3.02 o 
  11  12   4       18.50       24.93      4.35 o 
  12  12   4      467.42      493.48     13.76 o 
  13  12   4        2.51        1.58      5.29 o 
  14  12   4      302.38      286.38     21.31 o 
  15  12   4        0.21       -5.20      5.87 o 
  16  12   4        9.65        4.04     10.60 o 
   1  13   4      530.49      507.99      7.53 o 
   2  13   4       26.64       23.22      2.62 o 
   3  13   4      340.03      345.79      6.51 o 
   4  13   4        6.43        6.84      2.38 o 
   5  13   4      343.87      337.70      7.36 o 
   6  13   4        0.86       -2.48      2.49 o 
   7  13   4      403.77      417.87     11.15 o 
   8  13   4      514.91      550.79     10.40 o 
   9  13   4        0.01        0.68      3.23 o 
  10  13   4       48.75       44.38      4.86 o 
  11  13   4       13.31       16.79      4.51 o 
  12  13   4        0.84        1.96      5.36 o 
  13  13   4       81.58       84.10      9.15 o 
  14  13   4      115.29      120.51     12.36 o 
  15  13   4      115.88      128.53     11.19 o 
   0  14   4      448.13      442.85     11.41 o 
   1  14   4       57.61       52.70      3.70 o 
   2  14   4      165.88      186.39      5.85 o 
   3  14   4       13.55       10.62      2.95 o 
   4  14   4     1135.81     1185.57     15.85 o 
   5  14   4      119.34      131.29      5.71 o 
   6  14   4        4.86        6.92      3.22 o 
   7  14   4        7.77        2.20      3.28 o 
   8  14   4        6.06       13.65      3.88 o 
   9  14   4      119.56      119.13      6.43 o 
  10  14   4        0.00        3.29      4.31 o 
  11  14   4       11.67        5.14      5.01 o 
  12  14   4        1.65        4.57      5.75 o 
  13  14   4       22.23       17.09      9.15 o 
  14  14   4      245.38      260.31     20.83 o 
   1  15   4       96.05       99.31      4.88 o 
   2  15   4       98.61      104.15      5.58 o 
   3  15   4      629.45      652.59     11.69 o 
   4  15   4      206.72      199.31      7.72 o 
   5  15   4       71.26       63.41      4.99 o 
   6  15   4        1.80        4.10      3.72 o 
   7  15   4        9.32       10.04      4.02 o 
   8  15   4       57.82       57.08      6.10 o 
   9  15   4        4.94       -0.92      5.09 o 
  10  15   4       74.30       67.98      8.27 o 
  11  15   4        0.09        1.71      5.66 o 
  12  15   4      235.85      231.17     14.13 o 
   0  16   4        0.81        6.80      5.15 o 
   1  16   4        0.05        0.14      3.62 o 
   2  16   4      147.33      157.30      7.97 o 
   3  16   4       26.51       32.56      4.75 o 
   4  16   4        9.77       11.07      4.10 o 
   5  16   4       24.68       26.45      4.81 o 
   6  16   4       16.86       15.03      6.16 o 
   7  16   4       16.34       10.68      5.46 o 
   8  16   4       87.71      102.35      9.28 o 
   9  16   4      137.00      145.08     10.37 o 
  10  16   4        7.88        8.56      6.84 o 
  11  16   4        2.35       -9.59      9.59 o 
   1  17   4      151.19      141.68      8.93 o 
   2  17   4       88.93       93.94      8.04 o 
   3  17   4      301.72      307.87     12.32 o 
   4  17   4      111.89      102.92      8.49 o 
   5  17   4       90.06       87.29      8.38 o 
   6  17   4       38.79       29.89      6.75 o 
   7  17   4       38.68       37.72      6.95 o 
   8  17   4        5.26       10.34      6.60 o 
   9  17   4        6.23        4.84     10.22 o 
   0  18   4      128.24      125.31     14.54 o 
   1  18   4        0.36        0.95      5.99 o 
   2  18   4      149.53      160.90     10.39 o 
   3  18   4        1.89        3.84      5.88 o 
   4  18   4      187.23      218.83     12.64 o 
   5  18   4       14.59        3.57      6.53 o 
   6  18   4      130.09      106.45     19.04 o 
   1   1   5      671.88      721.00      5.40 o 
   2   1   5     3381.05     3567.80     16.83 o 
   3   1   5      262.88      257.52      1.82 o 
   4   1   5     5118.36     5403.01     20.54 o 
   5   1   5        5.71        9.99      0.51 o 
   6   1   5     2846.16     3045.51     10.95 o 
   7   1   5     3255.50     3335.30     11.71 o 
   8   1   5        4.78        1.40      0.54 o 
   9   1   5      849.27      813.87      4.49 o 
  10   1   5     1314.09     1291.74      6.57 o 
  11   1   5     1769.31     1634.84      8.92 o 
  12   1   5     2150.67     2005.10     12.22 o 
  13   1   5      198.71      184.69      3.80 o 
  14   1   5      228.66      212.46      4.24 o 
  15   1   5       34.70       32.79      3.02 o 
  16   1   5       58.05       58.03      3.71 o 
  17   1   5      169.49      166.80      5.82 o 
  18   1   5       67.86       55.62      4.57 o 
  19   1   5       81.51       83.17      7.84 o 
  20   1   5      229.46      235.28     10.73 o 
  21   1   5        0.01       10.27     12.05 o 
   0   2   5    11285.17    12173.08     76.11 o 
   1   2   5     2434.27     2730.92     12.44 o 
   2   2   5     5677.12     6046.24     24.73 o 
   3   2   5      659.84      748.48      3.57 o 
   4   2   5      390.12      484.27      2.61 o 
   5   2   5      281.24      329.92      2.11 o 
   6   2   5      975.54     1033.45      4.53 o 
   7   2   5        1.69        2.00      0.51 o 
   8   2   5       17.16       18.68      0.79 o 
   9   2   5        2.88        6.13      0.72 o 
  10   2   5      242.84      256.44      2.78 o 
  11   2   5       65.10       74.28      1.87 o 
  12   2   5      106.98      117.89      2.59 o 
  13   2   5      462.09      462.55      5.47 o 
  14   2   5        2.45        4.27      1.72 o 
  15   2   5        2.13        2.62      2.27 o 
  16   2   5      115.72      111.71      5.87 o 
  17   2   5       12.21        4.75      3.05 o 
  18   2   5      305.08      325.13      9.06 o 
  19   2   5      109.42       95.75      7.88 o 
  20   2   5       27.87       23.11      5.50 o 
  21   2   5        6.39       -0.50     16.34 o 
   1   3   5      427.49      450.53      2.44 o 
   2   3   5       97.69      103.73      1.08 o 
   3   3   5     1343.53     1483.76      5.95 o 
   4   3   5      621.00      649.44      3.26 o 
   5   3   5     1080.24     1131.77      4.83 o 
   6   3   5      207.24      209.94      1.70 o 
   7   3   5     3864.06     4060.87     14.65 o 
   8   3   5      760.30      747.64      4.07 o 
   9   3   5      362.44      315.25      2.59 o 
  10   3   5      473.59      431.36      3.62 o 
  11   3   5     2839.37     2780.16     14.30 o 
  12   3   5      107.97       93.67      2.50 o 
  13   3   5      203.12      190.69      3.62 o 
  14   3   5       26.37       36.23      2.37 o 
  15   3   5       28.84       30.24      2.70 o 
  16   3   5        7.09        4.98      2.63 o 
  17   3   5        0.45        4.49      3.05 o 
  18   3   5      391.78      419.43     11.83 o 
  19   3   5        9.59       14.53      5.58 o 
  20   3   5      454.13      514.62     20.84 o 
   0   4   5     2855.69     3077.59     17.29 o 
   1   4   5      287.78      337.44      2.12 o 
   2   4   5       61.56       72.15      0.93 o 
   3   4   5      571.02      581.26      3.07 o 
   4   4   5     1710.25     1914.29      7.74 o 
   5   4   5      775.51      812.82      4.00 o 
   6   4   5      336.30      411.08      2.72 o 
   7   4   5      444.35      470.47      2.98 o 
   8   4   5     3428.83     3454.29     13.25 o 
   9   4   5      223.96      209.68      2.32 o 
  10   4   5      274.56      290.09      3.07 o 
  11   4   5      640.27      681.67      5.60 o 
  12   4   5       20.60       19.37      1.62 o 
  13   4   5      363.38      340.21      5.52 o 
  14   4   5      634.63      658.92      8.20 o 
  15   4   5       60.50       58.97      3.63 o 
  16   4   5      165.98      170.75      5.66 o 
  17   4   5      117.69      119.21      5.46 o 
  18   4   5       29.49       26.60      5.40 o 
  19   4   5      143.87      145.71     12.69 o 
  20   4   5      184.62      183.45     14.00 o 
   1   5   5      823.62      776.51      3.73 o 
   2   5   5       64.70       64.11      0.96 o 
   3   5   5      461.72      509.49      2.73 o 
   4   5   5       91.62      123.75      1.37 o 
   5   5   5      203.54      217.53      1.90 o 
   6   5   5        0.05        0.68      0.58 o 
   7   5   5      106.67      122.80      1.61 o 
   8   5   5      373.50      385.06      3.03 o 
   9   5   5     1566.18     1554.11      8.32 o 
  10   5   5      633.60      661.09      5.25 o 
  11   5   5     1096.18     1112.42      8.62 o 
  12   5   5      956.07      892.37      7.73 o 
  13   5   5      360.29      377.89      5.38 o 
  14   5   5      402.97      399.60      7.14 o 
  15   5   5      283.73      260.15      6.27 o 
  16   5   5       52.93       53.30      4.14 o 
  17   5   5        0.03        1.80      3.29 o 
  18   5   5      115.83      129.14      9.18 o 
  19   5   5       69.00       50.64      5.72 o 
  20   5   5        5.90       -1.65     11.03 o 
   0   6   5       25.75       32.11      1.23 o 
   1   6   5     1237.26     1268.84      5.70 o 
   2   6   5     2738.11     2823.69     10.51 o 
   3   6   5      253.77      241.00      1.95 o 
   4   6   5     1502.38     1505.13      6.60 o 
   5   6   5      313.44      290.32      2.40 o 
   6   6   5       19.94       12.65      0.82 o 
   7   6   5        6.79        8.60      0.80 o 
   8   6   5       39.59       45.65      1.36 o 
   9   6   5      301.50      268.32      3.17 o 
  10   6   5      255.39      285.79      4.24 o 
  11   6   5        1.93       -0.81      1.30 o 
  12   6   5      132.01      141.32      3.57 o 
  13   6   5      118.44      117.52      3.62 o 
  14   6   5        9.80        9.05      2.20 o 
  15   6   5       20.34       22.07      2.99 o 
  16   6   5       10.00       10.47      3.06 o 
  17   6   5        5.37        3.40      3.76 o 
  18   6   5      212.17      210.99     10.62 o 
  19   6   5        2.96        3.71      4.73 o 
  20   6   5       34.58       17.83     17.83 o 
   1   7   5        3.70        5.79      0.61 o 
   2   7   5      290.18      285.72      2.25 o 
   3   7   5       79.88       72.12      1.26 o 
   4   7   5        4.63        8.82      0.77 o 
   5   7   5       99.21      108.60      1.70 o 
   6   7   5      125.57      135.61      2.02 o 
   7   7   5      951.85      894.70      5.99 o 
   8   7   5     2812.58     2648.24     13.58 o 
   9   7   5     1244.90     1239.20      8.83 o 
  10   7   5      171.38      182.28      3.82 o 
  11   7   5      682.53      654.69      6.94 o 
  12   7   5      234.52      227.68      4.57 o 
  13   7   5      568.01      585.10      8.89 o 
  14   7   5        6.03        4.03      2.46 o 
  15   7   5      147.09      152.75      5.40 o 
  16   7   5      107.38      115.56      5.15 o 
  17   7   5        1.09        4.36      3.94 o 
  18   7   5        0.56       -1.92      4.91 o 
  19   7   5       18.70       18.24     11.54 o 
   0   8   5      112.81      119.23      2.26 o 
   1   8   5        5.42        4.67      0.70 o 
   2   8   5        2.85        3.34      0.70 o 
   3   8   5      583.18      526.22      3.58 o 
   4   8   5      941.04      979.98      5.44 o 
   5   8   5      257.04      246.33      2.61 o 
   6   8   5      159.49      126.82      2.21 o 
   7   8   5      461.22      432.78      4.33 o 
   8   8   5       55.75       61.55      2.20 o 
   9   8   5       17.53       19.94      1.65 o 
  10   8   5       88.67       77.54      2.73 o 
  11   8   5      496.32      493.40      6.94 o 
  12   8   5       44.94       53.48      3.13 o 
  13   8   5        9.20       10.88      2.52 o 
  14   8   5       95.32      105.43      4.55 o 
  15   8   5       19.97       17.77      3.21 o 
  16   8   5       38.09       37.56      4.70 o 
  17   8   5        0.62       -0.79      4.26 o 
  18   8   5       11.88       -0.65      6.96 o 
  19   8   5        2.88        3.96     17.33 o 
   1   9   5      416.31      392.64      3.26 o 
   2   9   5       25.92       20.47      1.11 o 
   3   9   5        3.33       -0.38      0.81 o 
   4   9   5       54.64       58.92      1.63 o 
   5   9   5      438.55      423.72      3.98 o 
   6   9   5     1076.67     1004.27      7.53 o 
   7   9   5      146.24      136.96      3.11 o 
   8   9   5      743.98      769.00      7.74 o 
   9   9   5        0.47        2.50      1.66 o 
  10   9   5      529.19      530.97      7.22 o 
  11   9   5       52.29       53.64      3.21 o 
  12   9   5        8.35        8.42      2.44 o 
  13   9   5       60.63       50.93      3.69 o 
  14   9   5        1.41        2.41      2.91 o 
  15   9   5       53.20       49.63      4.80 o 
  16   9   5       44.26       52.56      5.24 o 
  17   9   5       48.62       52.12      6.41 o 
  18   9   5       47.69       48.70     10.35 o 
   0  10   5     4980.15     4930.22     30.39 o 
   1  10   5      136.84      132.07      2.31 o 
   2  10   5        3.89       -0.35      0.97 o 
   3  10   5      149.99      151.01      2.71 o 
   4  10   5      242.68      216.76      3.27 o 
   5  10   5        0.00        0.27      1.16 o 
   6  10   5      249.37      244.50      3.86 o 
   7  10   5        5.70        5.50      1.60 o 
   8  10   5      193.01      197.27      4.55 o 
   9  10   5      412.85      424.38      6.59 o 
  10  10   5      164.82      165.56      4.75 o 
  11  10   5       59.47       53.23      3.45 o 
  12  10   5        0.15       -1.59      2.53 o 
  13  10   5       19.43       13.38      3.21 o 
  14  10   5        5.13        0.51      3.28 o 
  15  10   5        0.05        3.35      3.93 o 
  16  10   5      184.47      200.33      9.78 o 
  17  10   5       50.22       45.65     10.01 o 
  18  10   5       56.96       84.67     24.76 o 
   1  11   5       11.21       16.38      1.49 o 
   2  11   5       55.44       59.98      2.14 o 
   3  11   5       85.52       86.36      2.53 o 
   4  11   5       78.33       78.96      2.62 o 
   5  11   5       83.63       87.27      2.59 o 
   6  11   5      139.86      128.17      3.57 o 
   7  11   5       93.60       95.42      3.42 o 
   8  11   5      592.08      594.83      7.83 o 
   9  11   5        0.01       -0.78      2.08 o 
  10  11   5        1.80        0.17      2.29 o 
  11  11   5       44.99       48.83      3.77 o 
  12  11   5      259.49      285.58      7.49 o 
  13  11   5       59.35       63.50      4.59 o 
  14  11   5        3.44        1.30      3.74 o 
  15  11   5       19.92       22.05      4.87 o 
  16  11   5       15.66       11.80      7.46 o 
  17  11   5       14.68       24.76     18.32 o 
   0  12   5      300.63      268.63      5.82 o 
   1  12   5      158.60      151.25      3.29 o 
   2  12   5       42.55       35.48      2.05 o 
   3  12   5        2.43        3.28      1.51 o 
   4  12   5      393.49      402.25      5.53 o 
   5  12   5      172.86      176.22      3.88 o 
   6  12   5        7.21        4.89      2.10 o 
   7  12   5       95.87      111.82      4.17 o 
   8  12   5        0.02        0.49      2.18 o 
   9  12   5      353.46      364.00      7.50 o 
  10  12   5       10.00        8.85      2.86 o 
  11  12   5       46.79       53.67      4.27 o 
  12  12   5      131.89      140.74      7.90 o 
  13  12   5      401.38      409.20     11.67 o 
  14  12   5      266.98      292.46     10.20 o 
  15  12   5       28.94       24.85      8.55 o 
  16  12   5       97.51       95.28     15.79 o 
   1  13   5       50.11       36.11      2.54 o 
   2  13   5      145.86      152.08      4.70 o 
   3  13   5        3.52        1.68      2.10 o 
   4  13   5      560.04      541.15      8.39 o 
   5  13   5      104.45       94.25      4.11 o 
   6  13   5       43.62       43.51      3.23 o 
   7  13   5      111.71      104.33      4.35 o 
   8  13   5      116.76      127.47      4.91 o 
   9  13   5       10.62        7.85      3.00 o 
  10  13   5       83.05       83.42      5.16 o 
  11  13   5      105.32      105.72      7.83 o 
  12  13   5       19.69       17.94      4.86 o 
  13  13   5        3.43        8.13      4.62 o 
  14  13   5       14.43       25.90      8.31 o 
  15  13   5        2.69        9.52     10.33 o 
   0  14   5       89.82       83.04      7.11 o 
   1  14   5      177.33      187.67      5.24 o 
   2  14   5        3.23        1.19      2.28 o 
   3  14   5        4.84        2.48      2.54 o 
   4  14   5       30.60       29.07      3.29 o 
   5  14   5       89.81       90.46      4.81 o 
   6  14   5      500.67      518.14      9.46 o 
   7  14   5       32.30       33.96      3.92 o 
   8  14   5       26.59       27.77      3.75 o 
   9  14   5       17.19       10.70      3.55 o 
  10  14   5      216.52      214.93      8.25 o 
  11  14   5       36.99       37.13      5.18 o 
  12  14   5       17.65       12.61      5.47 o 
  13  14   5      200.31      197.20     15.80 o 
  14  14   5        5.27        2.25     13.09 o 
   1  15   5      163.72      165.06      5.87 o 
   2  15   5       96.46      100.79      5.18 o 
   3  15   5       51.71       55.98      4.42 o 
   4  15   5      103.23      112.02      5.24 o 
   5  15   5       42.67       35.50      3.89 o 
   6  15   5        1.71        3.52      3.33 o 
   7  15   5       80.02       81.23      5.69 o 
   8  15   5        0.04        0.45      4.02 o 
   9  15   5       85.53       94.70      6.44 o 
  10  15   5        0.59        2.46      5.00 o 
  11  15   5        5.91        2.75      5.30 o 
  12  15   5       22.57       14.12     14.61 o 
   0  16   5      417.31      450.07     14.07 o 
   1  16   5        3.79        4.47      3.30 o 
   2  16   5       60.90       65.10      4.66 o 
   3  16   5       40.80       43.59      4.33 o 
   4  16   5      189.12      197.30      7.38 o 
   5  16   5       11.30       11.75      4.64 o 
   6  16   5      106.11      114.34      7.40 o 
   7  16   5        6.32        0.96      4.74 o 
   8  16   5      126.53      132.47      7.72 o 
   9  16   5       56.60       59.71      7.18 o 
  10  16   5        1.30        0.79      8.88 o 
   1  17   5      226.41      236.12     10.79 o 
   2  17   5       78.69       91.28     11.38 o 
   3  17   5       32.42       27.34      5.89 o 
   4  17   5      123.24      127.98      9.40 o 
   5  17   5      109.45      115.67      8.28 o 
   6  17   5        0.29       -4.91      4.91 o 
   7  17   5       15.67       17.24      8.79 o 
   8  17   5        0.42        1.46      8.04 o 
   0  18   5        6.41        9.76      8.08 o 
   1  18   5        0.17        0.12      5.49 o 
   2  18   5       11.75       15.90      9.72 o 
   3  18   5       96.43       97.58      9.39 o 
   4  18   5       15.72       18.32      6.02 o 
   5  18   5       28.65       22.57      6.27 o 
   6  18   5       60.80       31.69     17.83 o 
   0   0   6       17.02       12.87      5.45 o 
   1   0   6       70.37       81.18      4.37 o 
   2   0   6     4985.49     5188.46     51.21 o 
   3   0   6     1650.27     1778.55     13.23 o 
   4   0   6     5972.74     6522.93     39.82 o 
   5   0   6     4253.87     4282.75     24.63 o 
   6   0   6     4726.15     4751.01     25.12 o 
   7   0   6      113.71      146.29      2.54 o 
   8   0   6      123.20      121.79      2.21 o 
   9   0   6      130.31      101.72      2.52 o 
  10   0   6       44.29       31.59      1.64 o 
  11   0   6     2099.48     2074.90     15.62 o 
  12   0   6      666.73      706.31      9.00 o 
  13   0   6      248.30      221.30      4.98 o 
  14   0   6       39.82       33.82      2.58 o 
  15   0   6       75.29       89.49      4.20 o 
  16   0   6       28.80       39.65      4.24 o 
  17   0   6      835.19      844.06     15.02 o 
  18   0   6      301.68      331.16     16.35 o 
  19   0   6      643.63      758.37     21.40 o 
  20   0   6      186.30      184.28     21.34 o 
   1   1   6      262.61      260.88      2.71 o 
   2   1   6      489.19      539.44      3.61 o 
   3   1   6        0.47        1.49      0.46 o 
   4   1   6     1181.64     1134.22      5.68 o 
   5   1   6       74.71       89.35      1.19 o 
   6   1   6      211.40      215.20      1.86 o 
   7   1   6     2336.55     2366.78      9.74 o 
   8   1   6      171.65      191.13      1.91 o 
   9   1   6     1105.69     1082.12      5.99 o 
  10   1   6       46.07       59.84      1.44 o 
  11   1   6      875.84      845.65      5.85 o 
  12   1   6       68.56       68.29      2.29 o 
  13   1   6      162.54      146.51      3.03 o 
  14   1   6       28.12       24.87      2.07 o 
  15   1   6        0.02        0.18      1.74 o 
  16   1   6      194.84      190.21      4.94 o 
  17   1   6      161.24      173.98      5.00 o 
  18   1   6       91.58       91.90      5.00 o 
  19   1   6      105.67      109.33      7.94 o 
  20   1   6      114.39      153.86     14.38 o 
   0   2   6     2290.26     2146.31     17.00 o 
   1   2   6     5559.44     5943.42     28.72 o 
   2   2   6       63.88       68.98      1.06 o 
   3   2   6     4035.07     4297.24     18.93 o 
   4   2   6      912.56      918.85      4.65 o 
   5   2   6     1639.73     1717.56      7.41 o 
   6   2   6     3490.06     3758.22     14.23 o 
   7   2   6        0.51        0.54      0.56 o 
   8   2   6      820.37      780.35      4.35 o 
   9   2   6     1326.98     1351.86      6.91 o 
  10   2   6       11.94       12.14      0.97 o 
  11   2   6      490.28      428.53      4.80 o 
  12   2   6       28.28       30.17      1.60 o 
  13   2   6       76.81       76.44      2.62 o 
  14   2   6       16.33       13.91      1.79 o 
  15   2   6       82.00       89.13      3.19 o 
  16   2   6      415.33      428.99      7.12 o 
  17   2   6        6.27        9.23      2.61 o 
  18   2   6       88.75       90.06      5.47 o 
  19   2   6      297.07      347.62     11.10 o 
  20   2   6       12.19       -0.91     13.62 o 
   1   3   6     1365.19     1469.36      7.64 o 
   2   3   6      244.91      313.03      2.38 o 
   3   3   6       28.81       23.91      0.69 o 
   4   3   6       36.07       48.12      0.88 o 
   5   3   6      924.00      982.39      4.57 o 
   6   3   6       43.13       45.64      0.99 o 
   7   3   6       11.62       12.14      0.75 o 
   8   3   6        4.85        6.54      0.70 o 
   9   3   6     1037.66     1032.47      5.79 o 
  10   3   6      273.22      292.90      3.02 o 
  11   3   6      155.30      154.24      2.98 o 
  12   3   6     1555.95     1513.27     10.78 o 
  13   3   6       67.32       68.06      2.48 o 
  14   3   6      195.88      202.06      4.14 o 
  15   3   6       92.10       92.06      3.74 o 
  16   3   6       19.80       17.97      2.66 o 
  17   3   6        6.36        4.77      2.48 o 
  18   3   6       89.90       75.99      5.13 o 
  19   3   6       86.39       94.05      6.73 o 
  20   3   6       24.00       23.20     11.54 o 
   0   4   6       39.80       34.31      1.21 o 
   1   4   6     9726.29    10445.87     42.24 o 
   2   4   6     2396.53     2461.86     10.37 o 
   3   4   6      902.28      998.26      4.94 o 
   4   4   6     1032.37     1045.27      4.86 o 
   5   4   6     2150.66     2211.67      9.25 o 
   6   4   6      236.20      268.63      2.33 o 
   7   4   6     1332.97     1394.13      6.85 o 
   8   4   6      320.42      310.28      2.63 o 
   9   4   6      266.26      217.45      2.51 o 
  10   4   6     1508.43     1477.71      8.62 o 
  11   4   6       42.29       44.49      1.86 o 
  12   4   6      171.42      172.01      3.74 o 
  13   4   6        0.01        0.35      1.47 o 
  14   4   6       27.01       24.30      2.40 o 
  15   4   6       48.54       45.25      2.89 o 
  16   4   6      463.79      464.19      7.83 o 
  17   4   6        0.22        1.02      2.78 o 
  18   4   6      277.23      301.86     10.07 o 
  19   4   6       72.80       79.84      6.81 o 
  20   4   6       52.52       41.96     22.04 o 
   1   5   6        7.82        7.69      0.59 o 
   2   5   6      358.57      378.10      2.52 o 
   3   5   6       31.56       36.10      0.86 o 
   4   5   6      861.84      874.17      4.71 o 
   5   5   6      450.90      452.77      3.22 o 
   6   5   6        0.22        0.88      0.61 o 
   7   5   6      524.20      481.03      3.29 o 
   8   5   6      174.34      158.12      2.07 o 
   9   5   6       44.96       57.30      1.74 o 
  10   5   6       53.61       47.46      1.89 o 
  11   5   6      452.69      484.33      5.32 o 
  12   5   6      213.08      219.04      3.90 o 
  13   5   6      162.69      174.76      4.18 o 
  14   5   6       48.59       52.34      3.63 o 
  15   5   6       55.31       61.35      3.31 o 
  16   5   6       60.75       58.83      5.01 o 
  17   5   6      102.27       95.64      6.91 o 
  18   5   6      457.94      465.48     15.59 o 
  19   5   6      182.59      179.20     10.51 o 
  20   5   6        8.69        3.37     10.43 o 
   0   6   6      214.16      198.33      2.78 o 
   1   6   6     4058.33     4218.80     16.52 o 
   2   6   6      697.27      734.77      4.09 o 
   3   6   6      146.16      147.19      1.88 o 
   4   6   6       65.35       74.69      1.29 o 
   5   6   6       44.64       45.04      1.17 o 
   6   6   6     1840.70     1868.88      8.84 o 
   7   6   6     1657.57     1597.45      8.34 o 
   8   6   6      222.91      243.93      2.74 o 
   9   6   6       48.30       50.57      1.74 o 
  10   6   6      284.11      286.74      4.02 o 
  11   6   6        2.64        1.00      1.36 o 
  12   6   6        5.95        6.34      1.65 o 
  13   6   6       27.57       26.01      2.25 o 
  14   6   6      451.31      462.85      6.66 o 
  15   6   6      676.13      707.49      9.39 o 
  16   6   6      684.38      701.32     10.30 o 
  17   6   6        0.22        4.83      4.80 o 
  18   6   6      165.53      143.89     12.52 o 
  19   6   6       53.95       51.25      8.50 o 
   1   7   6       81.47       85.93      1.38 o 
   2   7   6      180.31      160.70      1.83 o 
   3   7   6     1205.84     1142.38      5.75 o 
   4   7   6      372.21      355.37      2.95 o 
   5   7   6      363.24      341.73      2.82 o 
   6   7   6     1657.30     1581.24      8.41 o 
   7   7   6       66.42       59.58      1.61 o 
   8   7   6      142.10      116.10      2.30 o 
   9   7   6       17.36        9.96      1.37 o 
  10   7   6      146.32      150.48      3.28 o 
  11   7   6       37.15       32.33      2.08 o 
  12   7   6       53.48       51.12      2.60 o 
  13   7   6     1328.29     1366.96     12.90 o 
  14   7   6      137.52      148.66      4.40 o 
  15   7   6       23.26       18.31      2.62 o 
  16   7   6        7.90        1.50      3.11 o 
  17   7   6       20.85       14.56      5.51 o 
  18   7   6       22.65       21.54      6.85 o 
  19   7   6        1.84        4.28      6.65 o 
   0   8   6       19.66       17.64      1.41 o 
   1   8   6     3839.04     3916.42     16.98 o 
   2   8   6      524.51      477.51      3.68 o 
   3   8   6       26.05       23.68      1.06 o 
   4   8   6        0.35       -0.06      0.74 o 
   5   8   6     1298.10     1263.36      7.43 o 
   6   8   6      260.11      255.73      3.02 o 
   7   8   6      194.62      198.43      3.29 o 
   8   8   6      453.77      460.82      5.04 o 
   9   8   6       86.68       84.88      3.10 o 
  10   8   6      249.08      240.85      4.63 o 
  11   8   6        1.96        0.70      1.60 o 
  12   8   6        9.43        2.17      1.87 o 
  13   8   6        7.84        5.40      2.19 o 
  14   8   6       12.13       10.03      2.43 o 
  15   8   6       15.57       18.38      3.50 o 
  16   8   6       79.74       83.74      8.64 o 
  17   8   6      282.84      294.11     21.41 o 
  18   8   6        5.81       10.11      7.01 o 
   1   9   6      225.75      191.72      2.65 o 
   2   9   6       14.91       10.94      1.03 o 
   3   9   6      165.48      161.24      2.47 o 
   4   9   6       77.73       64.44      1.73 o 
   5   9   6       81.92       95.37      2.15 o 
   6   9   6     1120.16     1063.73      8.01 o 
   7   9   6      544.35      531.82      5.69 o 
   8   9   6      736.60      766.38      7.55 o 
   9   9   6      276.31      249.77      4.31 o 
  10   9   6      421.55      433.09      6.21 o 
  11   9   6       11.59       14.73      2.16 o 
  12   9   6       32.38       27.33      2.49 o 
  13   9   6       17.98       13.19      2.51 o 
  14   9   6       57.79       56.49      3.60 o 
  15   9   6      313.19      346.28     10.74 o 
  16   9   6        2.35        6.11      5.50 o 
  17   9   6        0.09        7.52      6.39 o 
  18   9   6       28.77       23.96     11.77 o 
   0  10   6     1704.42     1546.61     13.97 o 
   1  10   6     1363.49     1268.40      8.49 o 
   2  10   6       13.07       10.57      1.22 o 
   3  10   6      641.28      612.78      5.88 o 
   4  10   6      101.06       95.84      2.49 o 
   5  10   6       34.03       24.92      1.66 o 
   6  10   6      251.87      280.04      4.19 o 
   7  10   6      100.21      114.70      2.99 o 
   8  10   6      153.78      136.37      3.39 o 
   9  10   6        6.85        7.50      1.85 o 
  10  10   6       36.63       25.54      2.37 o 
  11  10   6       40.43       37.47      2.71 o 
  12  10   6        0.10       -1.07      2.14 o 
  13  10   6      182.39      184.14      5.32 o 
  14  10   6      137.04      139.29      7.17 o 
  15  10   6       57.33       51.88      6.91 o 
  16  10   6       21.10       19.79      6.66 o 
  17  10   6        5.71        3.71      7.49 o 
   1  11   6      309.34      299.09      5.63 o 
   2  11   6      548.83      532.10      5.66 o 
   3  11   6       39.06       39.69      1.98 o 
   4  11   6        0.00        0.10      1.34 o 
   5  11   6      297.01      282.39      5.22 o 
   6  11   6      304.40      313.89      4.69 o 
   7  11   6      415.76      375.22      6.68 o 
   8  11   6       16.29       13.84      1.98 o 
   9  11   6      219.26      220.09      4.67 o 
  10  11   6      101.93       96.89      3.83 o 
  11  11   6      189.71      195.89      5.07 o 
  12  11   6       57.01       60.23      3.72 o 
  13  11   6      375.51      370.18     10.17 o 
  14  11   6       47.22       35.64      6.63 o 
  15  11   6       36.79       25.79      7.72 o 
  16  11   6      106.45       95.63     10.94 o 
   0  12   6      198.03      179.58      5.57 o 
   1  12   6      251.68      267.37      4.63 o 
   2  12   6      182.88      174.41      3.51 o 
   3  12   6       82.54       85.21      2.72 o 
   4  12   6        9.49        6.46      1.63 o 
   5  12   6      400.83      422.84      5.94 o 
   6  12   6        1.35       -1.13      1.71 o 
   7  12   6      165.10      159.97      4.03 o 
   8  12   6       42.76       42.69      2.94 o 
   9  12   6       29.33       21.39      2.56 o 
  10  12   6      113.60      107.61      3.98 o 
  11  12   6      187.88      184.67      5.78 o 
  12  12   6      222.72      219.72      8.64 o 
  13  12   6        0.24       -2.45      5.09 o 
  14  12   6        0.08        7.72      7.79 o 
  15  12   6       78.35       86.81     11.00 o 
  16  12   6      139.72      130.73     26.24 o 
   1  13   6      683.36      690.87      8.16 o 
   2  13   6       75.98       78.67      3.27 o 
   3  13   6       10.94       10.72      1.96 o 
   4  13   6        0.12        1.09      1.86 o 
   5  13   6      142.13      161.26      4.38 o 
   6  13   6       30.78       27.01      2.66 o 
   7  13   6       73.70       64.47      3.31 o 
   8  13   6      401.44      409.15      7.43 o 
   9  13   6      605.82      621.70     10.07 o 
  10  13   6       87.38       97.53      4.94 o 
  11  13   6      294.52      296.83      9.76 o 
  12  13   6       53.43       40.21      7.21 o 
  13  13   6      238.89      255.03     12.72 o 
  14  13   6       50.75       47.93      8.85 o 
  15  13   6      189.59      211.03     24.51 o 
   0  14   6       30.76       36.68      4.00 o 
   1  14   6       15.74       11.72      2.33 o 
   2  14   6      194.57      199.95      5.28 o 
   3  14   6      304.81      309.28      6.12 o 
   4  14   6      717.16      727.60     10.03 o 
   5  14   6       17.70        9.73      2.56 o 
   6  14   6       39.53       45.08      3.55 o 
   7  14   6       55.66       61.14      3.51 o 
   8  14   6      131.83      123.92      6.21 o 
   9  14   6        1.41        2.29      2.92 o 
  10  14   6        0.18       -1.65      4.77 o 
  11  14   6       22.67       26.82      7.02 o 
  12  14   6       11.63       12.81      7.63 o 
  13  14   6      248.49      275.74     14.83 o 
  14  14   6       30.83       50.01     24.76 o 
   1  15   6        8.97        6.86      2.56 o 
   2  15   6        0.76        1.93      2.42 o 
   3  15   6        0.07        4.52      2.57 o 
   4  15   6       28.75       30.05      3.16 o 
   5  15   6       24.35       28.45      3.21 o 
   6  15   6       23.81       28.95      3.53 o 
   7  15   6       34.71       33.70      4.60 o 
   8  15   6       57.27       62.22      7.16 o 
   9  15   6       13.72       14.19      6.39 o 
  10  15   6       80.85       82.73     10.65 o 
  11  15   6       54.76       58.55     17.33 o 
  12  15   6      489.65      533.80     35.65 o 
   0  16   6      378.34      396.02     12.01 o 
   1  16   6       12.34       11.42      3.34 o 
   2  16   6       93.68       95.07      5.46 o 
   3  16   6       56.36       62.65      4.88 o 
   4  16   6       17.09       14.58      4.42 o 
   5  16   6       18.28       28.86      4.37 o 
   6  16   6        2.59        2.71      5.17 o 
   7  16   6       87.11       86.78      9.97 o 
   8  16   6       13.03       11.35      7.38 o 
   9  16   6       73.48       81.95     11.03 o 
  10  16   6      114.74       98.67     32.68 o 
   1  17   6        0.43        2.13      3.57 o 
   2  17   6       10.50        8.60      4.72 o 
   3  17   6       48.96       51.17      7.75 o 
   4  17   6        1.47       -2.52      5.86 o 
   5  17   6       40.66       36.85     10.27 o 
   6  17   6      176.77      203.72     17.95 o 
   7  17   6        1.56       13.04      7.92 o 
   8  17   6       93.05      100.03     20.30 o 
   1  18   6      107.50      124.78     11.39 o 
   2  18   6      198.29      183.71     14.36 o 
   3  18   6       69.64       66.35     10.40 o 
   4  18   6       62.92       61.90     10.89 o 
   1   1   7       40.54       40.68      1.06 o 
   2   1   7     5623.70     6338.26     37.60 o 
   3   1   7      290.98      363.62      2.88 o 
   4   1   7       12.41       16.28      0.72 o 
   5   1   7     1347.71     1257.61      7.18 o 
   6   1   7     1507.27     1669.24      7.76 o 
   7   1   7      262.34      247.04      2.26 o 
   8   1   7      329.81      379.66      3.17 o 
   9   1   7        0.26        4.01      0.85 o 
  10   1   7      188.05      202.98      2.72 o 
  11   1   7     1784.48     1667.58     10.65 o 
  12   1   7      236.12      236.57      3.58 o 
  13   1   7      470.48      449.28      5.31 o 
  14   1   7      119.56      114.51      3.11 o 
  15   1   7     1223.47     1223.10     11.09 o 
  16   1   7      726.23      735.61      9.80 o 
  17   1   7       11.19       15.22      4.03 o 
  18   1   7       11.47       13.85      5.67 o 
  19   1   7       19.56        1.75      6.43 o 
  20   1   7      224.07      215.18     16.75 o 
   0   2   7        0.71        0.68      0.67 o 
   1   2   7      655.43      733.02      4.91 o 
   2   2   7      332.57      343.46      3.03 o 
   3   2   7       64.57       68.84      1.38 o 
   4   2   7     1545.15     1688.50      9.00 o 
   5   2   7      291.80      261.43      2.22 o 
   6   2   7      613.49      658.04      3.90 o 
   7   2   7      606.55      626.00      4.12 o 
   8   2   7     1085.04     1084.87      6.29 o 
   9   2   7       29.94       33.50      1.24 o 
  10   2   7      242.81      222.40      2.90 o 
  11   2   7      881.35      852.56      7.11 o 
  12   2   7       16.65       14.55      1.49 o 
  13   2   7       27.02       24.16      1.85 o 
  14   2   7      179.98      177.36      4.26 o 
  15   2   7        0.03       -1.81      1.81 o 
  16   2   7        2.18        1.31      2.04 o 
  17   2   7      727.37      762.04     16.86 o 
  18   2   7       71.71       87.84      8.32 o 
  19   2   7        1.68       10.26      6.47 o 
  20   2   7       51.07       41.87     17.08 o 
   1   3   7       20.11       15.48      0.82 o 
   2   3   7    10397.90    11023.11     54.53 o 
   3   3   7       63.76       67.47      1.23 o 
   4   3   7      193.49      250.67      2.13 o 
   5   3   7       22.96       42.36      0.99 o 
   6   3   7     2630.91     2751.03     12.04 o 
   7   3   7        3.78        4.92      0.76 o 
   8   3   7      120.29      121.83      1.80 o 
   9   3   7      577.80      531.42      4.36 o 
  10   3   7      861.29      871.65      6.61 o 
  11   3   7      501.35      433.31      4.80 o 
  12   3   7        7.02        8.87      1.57 o 
  13   3   7        3.60        3.81      1.61 o 
  14   3   7        0.04       -1.23      1.66 o 
  15   3   7        1.47        1.44      2.00 o 
  16   3   7       23.70       28.45      2.96 o 
  17   3   7       93.81       85.91      6.26 o 
  18   3   7       38.72       48.23     10.08 o 
  19   3   7        1.42        3.41      6.76 o 
  20   3   7      156.79      151.04     16.76 o 
   0   4   7       65.61       66.11      1.61 o 
   1   4   7     1788.19     1814.56      9.27 o 
   2   4   7      290.21      374.90      2.89 o 
   3   4   7     2424.39     2644.72     11.86 o 
   4   4   7      136.60      133.14      1.60 o 
   5   4   7      182.41      182.75      2.15 o 
   6   4   7       52.21       54.59      1.18 o 
   7   4   7        3.13        2.20      0.68 o 
   8   4   7      133.94      137.06      2.12 o 
   9   4   7      259.25      270.06      3.63 o 
  10   4   7      213.68      220.78      3.92 o 
  11   4   7        0.88       -0.31      1.24 o 
  12   4   7      327.56      346.31      5.32 o 
  13   4   7       87.44       84.57      3.21 o 
  14   4   7        8.02        6.27      1.98 o 
  15   4   7      349.27      356.31      8.03 o 
  16   4   7        0.08        1.81      2.49 o 
  17   4   7      340.44      339.95      9.44 o 
  18   4   7       17.57       24.87      7.42 o 
  19   4   7        0.06        3.82      7.80 o 
  20   4   7       28.52       36.64     17.83 o 
   1   5   7      604.41      602.41      3.94 o 
   2   5   7     2613.47     2835.22     12.63 o 
   3   5   7       15.58        7.97      0.70 o 
   4   5   7        2.09        2.28      0.62 o 
   5   5   7      228.57      253.74      2.24 o 
   6   5   7     1255.00     1228.34      6.80 o 
   7   5   7     1278.14     1264.63      7.43 o 
   8   5   7      137.07      121.67      2.18 o 
   9   5   7      329.71      340.46      4.03 o 
  10   5   7      246.16      222.23      3.86 o 
  11   5   7      163.41      160.58      3.51 o 
  12   5   7        7.32        5.41      1.72 o 
  13   5   7        1.32        0.94      1.82 o 
  14   5   7      108.01      129.40      4.23 o 
  15   5   7        1.04        1.76      2.36 o 
  16   5   7      393.26      407.51      8.37 o 
  17   5   7       47.34       42.12      4.95 o 
  18   5   7       50.95       63.31      8.99 o 
  19   5   7        0.38       -6.25      8.23 o 
   0   6   7     1190.64     1269.53      9.37 o 
   1   6   7      137.00      150.01      1.81 o 
   2   6   7       16.17       11.18      0.80 o 
   3   6   7      357.96      434.45      3.32 o 
   4   6   7      718.27      688.08      4.32 o 
   5   6   7        0.11        0.39      0.68 o 
   6   6   7      214.72      175.01      2.42 o 
   7   6   7        1.83       -0.88      0.88 o 
   8   6   7      898.34      907.81      7.99 o 
   9   6   7      204.45      208.98      3.65 o 
  10   6   7       97.24      115.46      3.24 o 
  11   6   7       32.31       32.62      2.16 o 
  12   6   7        1.57       -0.46      1.75 o 
  13   6   7       30.53       32.22      2.89 o 
  14   6   7       86.31       76.61      4.06 o 
  15   6   7        1.07        4.07      2.59 o 
  16   6   7       44.46       36.51      3.83 o 
  17   6   7       75.98       81.51      6.14 o 
  18   6   7        2.37       -0.44      6.71 o 
  19   6   7       89.21       79.23     13.75 o 
   1   7   7     1620.22     1722.00      8.98 o 
   2   7   7     1000.25     1037.56      6.08 o 
   3   7   7      232.36      244.64      2.42 o 
   4   7   7      582.87      533.51      3.90 o 
   5   7   7        3.47        3.92      0.93 o 
   6   7   7      222.95      210.26      3.55 o 
   7   7   7     1399.71     1414.82     10.14 o 
   8   7   7      953.77      879.75      7.71 o 
   9   7   7      134.59      117.67      3.19 o 
  10   7   7      144.96      140.04      3.48 o 
  11   7   7        1.40        0.73      1.70 o 
  12   7   7       12.18       13.54      2.48 o 
  13   7   7       93.96      102.49      4.55 o 
  14   7   7       36.51       32.71      3.33 o 
  15   7   7       43.55       38.95      3.82 o 
  16   7   7       23.92       23.25      4.04 o 
  17   7   7       23.82       20.36      5.58 o 
  18   7   7      314.21      347.57     18.24 o 
  19   7   7        0.01        0.99     14.86 o 
   0   8   7       44.02       50.71      2.15 o 
   1   8   7      125.34      122.06      2.14 o 
   2   8   7     1634.25     1605.29      8.86 o 
   3   8   7      648.93      668.38      4.98 o 
   4   8   7     1378.05     1254.11      7.98 o 
   5   8   7      177.16      144.23      2.64 o 
   6   8   7      554.81      495.22      5.34 o 
   7   8   7        0.00        1.62      1.35 o 
   8   8   7       36.69       39.30      2.33 o 
   9   8   7      226.84      220.91      4.27 o 
  10   8   7      128.68      141.36      3.81 o 
  11   8   7      186.09      180.33      4.71 o 
  12   8   7       43.59       41.63      3.37 o 
  13   8   7      108.03       99.64      4.61 o 
  14   8   7       22.43       18.68      3.40 o 
  15   8   7        8.37        1.36      3.29 o 
  16   8   7       78.48       73.63      5.69 o 
  17   8   7       81.29       71.14      6.74 o 
  18   8   7       36.33       34.12     11.06 o 
   1   9   7       20.21       17.47      1.09 o 
   2   9   7     1541.79     1472.24      9.15 o 
   3   9   7        0.70        0.23      0.99 o 
   4   9   7      361.40      374.25      4.35 o 
   5   9   7        0.20       -0.48      1.16 o 
   6   9   7      255.62      235.02      3.91 o 
   7   9   7      476.74      463.25      5.96 o 
   8   9   7      241.26      225.19      4.41 o 
   9   9   7       39.38       35.08      2.39 o 
  10   9   7       30.02       25.84      2.71 o 
  11   9   7      176.66      179.28      6.09 o 
  12   9   7       69.14       71.90      4.26 o 
  13   9   7        0.13        2.09      2.89 o 
  14   9   7      256.62      275.18      7.86 o 
  15   9   7       26.21       26.89      4.97 o 
  16   9   7       37.42       26.57      5.94 o 
  17   9   7      132.76      144.60     13.02 o 
   0  10   7      819.52      875.66      9.33 o 
   1  10   7      521.84      515.46      4.93 o 
   2  10   7       47.29       44.68      1.68 o 
   3  10   7       73.21       63.38      1.97 o 
   4  10   7        2.89        0.72      1.17 o 
   5  10   7      158.48      152.09      3.02 o 
   6  10   7      591.73      576.39      6.47 o 
   7  10   7        7.48        3.41      1.66 o 
   8  10   7      384.20      385.29      7.22 o 
   9  10   7      471.72      462.83      6.93 o 
  10  10   7      149.96      160.91      5.14 o 
  11  10   7      474.47      480.02      9.55 o 
  12  10   7       30.88       33.33      3.68 o 
  13  10   7       84.38       82.06      4.88 o 
  14  10   7       92.22      100.78      6.57 o 
  15  10   7       10.10        8.29      5.38 o 
  16  10   7       87.29       89.16      8.27 o 
  17  10   7      248.14      249.34     18.75 o 
   1  11   7       88.83       82.31      2.42 o 
   2  11   7       92.20       87.40      2.92 o 
   3  11   7       68.29       74.60      2.52 o 
   4  11   7        0.24       -0.42      1.34 o 
   5  11   7      337.01      307.12      4.61 o 
   6  11   7      196.93      203.20      4.32 o 
   7  11   7      114.05      109.80      3.77 o 
   8  11   7       32.61       37.09      2.61 o 
   9  11   7      148.45      143.97      5.64 o 
  10  11   7       23.89       19.21      2.98 o 
  11  11   7      127.20      128.63      5.25 o 
  12  11   7       80.95       85.99      4.86 o 
  13  11   7      147.43      166.17      8.29 o 
  14  11   7       12.54       14.74      5.20 o 
  15  11   7      246.03      240.70     11.96 o 
  16  11   7       15.37       14.64      6.08 o 
   0  12   7       48.11       53.05      3.49 o 
   1  12   7      451.53      463.11      7.29 o 
   2  12   7      707.58      741.32      7.54 o 
   3  12   7      227.67      219.20      4.36 o 
   4  12   7       50.32       58.90      2.55 o 
   5  12   7        4.27        2.80      1.59 o 
   6  12   7      268.69      266.45      5.28 o 
   7  12   7      255.64      245.85      5.28 o 
   8  12   7      404.16      437.17      8.14 o 
   9  12   7       15.55       12.33      3.08 o 
  10  12   7        0.73       -0.33      2.83 o 
  11  12   7       21.87       19.93      3.62 o 
  12  12   7      272.68      299.44     10.62 o 
  13  12   7        6.76        6.39      5.03 o 
  14  12   7        0.16        0.11      5.61 o 
  15  12   7        0.33       -3.65      5.74 o 
   1  13   7       33.70       35.28      2.38 o 
   2  13   7        2.02        2.11      1.66 o 
   3  13   7       93.83       97.65      3.53 o 
   4  13   7      121.78      132.82      3.54 o 
   5  13   7      123.48      122.46      3.73 o 
   6  13   7        0.04        2.29      2.07 o 
   7  13   7      186.34      186.97      5.40 o 
   8  13   7      134.25      143.56      5.67 o 
   9  13   7        4.40        1.70      3.03 o 
  10  13   7       22.18       27.54      3.84 o 
  11  13   7      117.61      127.29      8.03 o 
  12  13   7       96.42       94.58     10.96 o 
  13  13   7       28.63       26.05      6.78 o 
  14  13   7       36.66       18.36      7.42 o 
   0  14   7        7.19        2.10      2.66 o 
   1  14   7        0.19        2.15      1.74 o 
   2  14   7      262.81      272.09      5.62 o 
   3  14   7      269.73      269.36      6.78 o 
   4  14   7       52.32       47.55      3.16 o 
   5  14   7        7.61        3.33      2.29 o 
   6  14   7      620.95      656.18     13.05 o 
   7  14   7      213.60      227.15      6.45 o 
   8  14   7      251.81      258.29      7.40 o 
   9  14   7      130.60      132.14      7.38 o 
  10  14   7      353.29      371.19     13.65 o 
  11  14   7       21.38       19.60      6.22 o 
  12  14   7       10.41       12.14      6.46 o 
  13  14   7       33.86       30.22      7.12 o 
   1  15   7       99.67      105.78      3.99 o 
   2  15   7      139.23      142.80      4.70 o 
   3  15   7       22.85       13.94      2.80 o 
   4  15   7      399.63      404.99      9.60 o 
   5  15   7       47.12       41.35      3.91 o 
   6  15   7      108.47      106.10      6.47 o 
   7  15   7       45.84       42.41      5.02 o 
   8  15   7      449.73      478.56     15.13 o 
   9  15   7      135.61      134.95     11.56 o 
  10  15   7       64.03       89.80     13.27 o 
  11  15   7       33.98       30.75      8.45 o 
   0  16   7       10.00        6.52      7.80 o 
   1  16   7       78.50       72.70      8.23 o 
   2  16   7       39.21       34.13      4.87 o 
   3  16   7      361.00      380.65     14.69 o 
   4  16   7      342.21      367.15     13.86 o 
   5  16   7       35.77       30.92      8.42 o 
   6  16   7       66.44       65.43      5.82 o 
   7  16   7       41.90       41.56      6.27 o 
   8  16   7      183.85      187.66     11.13 o 
   9  16   7       89.33       94.70      9.80 o 
  10  16   7       12.42       10.40      7.43 o 
   1  17   7      102.17       74.30     13.35 o 
   2  17   7      327.87      345.80     22.60 o 
   3  17   7       72.80       81.31     16.09 o 
   4  17   7        7.10       -0.99     10.61 o 
   5  17   7        8.16        3.68     13.29 o 
   0   0   8     4306.39     4616.01    141.12 o 
   1   0   8      983.45     1190.69     26.56 o 
   2   0   8     2325.94     2569.87     33.45 o 
   3   0   8       47.81       73.61      1.84 o 
   4   0   8      184.58      193.14      3.49 o 
   5   0   8       64.56       72.04      2.12 o 
   6   0   8     1707.17     1860.88     14.53 o 
   7   0   8       17.14       24.77      1.39 o 
   8   0   8     1895.98     2053.55     15.28 o 
   9   0   8      867.53      791.95      8.27 o 
  10   0   8     1098.93     1065.20     13.41 o 
  11   0   8     1660.14     1545.78     17.94 o 
  12   0   8       27.29       24.79      3.15 o 
  13   0   8      488.37      508.97     10.43 o 
  14   0   8      136.47      136.13      7.39 o 
  15   0   8     1803.00     1883.99     28.91 o 
  16   0   8     2187.96     2347.44     34.40 o 
  17   0   8      215.55      233.19     10.64 o 
  18   0   8     1801.95     1961.93     46.14 o 
  19   0   8      580.42      626.30     37.60 o 
  20   0   8       30.12       28.70     12.18 o 
   1   1   8     4721.72     5199.34     42.53 o 
   2   1   8     2021.97     2082.96     14.08 o 
   3   1   8     1905.43     2020.86     11.79 o 
   4   1   8      349.05      348.60      3.42 o 
   5   1   8        5.55        4.09      0.70 o 
   6   1   8     2024.47     2173.12     11.96 o 
   7   1   8      140.77      144.43      1.92 o 
   8   1   8      818.13      798.99      6.30 o 
   9   1   8      147.95      141.54      2.28 o 
  10   1   8      107.99      115.37      2.51 o 
  11   1   8       92.85      100.75      2.79 o 
  12   1   8      682.52      685.38      8.04 o 
  13   1   8       57.37       56.07      3.06 o 
  14   1   8       19.35       21.42      2.99 o 
  15   1   8      107.66      110.53      5.09 o 
  16   1   8       68.37       60.31      4.89 o 
  17   1   8       43.61       39.55      4.40 o 
  18   1   8       84.08       87.71      9.74 o 
  19   1   8       25.64       22.96      7.06 o 
  20   1   8       12.90       11.34      7.88 o 
   0   2   8     2293.61     2416.90     20.72 o 
   1   2   8      498.48      550.59      4.26 o 
   2   2   8      158.62      197.56      2.24 o 
   3   2   8       39.38       61.09      1.37 o 
   4   2   8      875.39     1059.76      7.16 o 
   5   2   8      103.86      124.72      1.85 o 
   6   2   8     2400.37     2470.50     12.92 o 
   7   2   8      232.29      260.13      3.15 o 
   8   2   8     1145.65     1076.80      6.99 o 
   9   2   8     1505.17     1418.12      8.97 o 
  10   2   8       44.45       37.32      1.76 o 
  11   2   8      607.11      575.69      6.57 o 
  12   2   8        8.56        9.29      1.91 o 
  13   2   8      904.58      936.31     11.37 o 
  14   2   8       27.72       27.10      3.24 o 
  15   2   8       27.42       20.28      3.26 o 
  16   2   8     1596.18     1694.15     19.11 o 
  17   2   8      287.40      302.71      8.49 o 
  18   2   8      468.64      507.64     15.06 o 
  19   2   8        0.06        1.76      6.38 o 
  20   2   8        2.95       -7.64      7.64 o 
   1   3   8      544.91      625.28      4.94 o 
   2   3   8       73.13       67.22      1.52 o 
   3   3   8      299.51      297.66      2.89 o 
   4   3   8       36.43       58.31      1.28 o 
   5   3   8     1368.08     1424.17      8.74 o 
   6   3   8     3307.80     3340.22     16.41 o 
   7   3   8       38.07       33.34      1.18 o 
   8   3   8       97.64       96.95      2.08 o 
   9   3   8      529.27      583.51      5.84 o 
  10   3   8      877.32      866.13      8.05 o 
  11   3   8        2.78        1.02      1.46 o 
  12   3   8       96.24       93.39      3.64 o 
  13   3   8       59.86       63.23      3.65 o 
  14   3   8        0.94        0.44      2.54 o 
  15   3   8       58.34       58.73      4.22 o 
  16   3   8      257.43      257.24      7.65 o 
  17   3   8       43.96       31.39      4.41 o 
  18   3   8        0.23       -5.23      5.23 o 
  19   3   8       14.38        7.40      7.55 o 
  20   3   8      186.69      142.61     35.16 o 
   0   4   8     1066.10     1239.34     11.19 o 
   1   4   8      556.22      567.24      4.41 o 
   2   4   8     1151.65     1144.31      7.09 o 
   3   4   8        9.76       21.63      0.94 o 
   4   4   8     1669.45     1723.46     10.55 o 
   5   4   8      934.69      973.79      6.09 o 
   6   4   8       15.98       13.51      0.97 o 
   7   4   8       32.06       31.80      1.16 o 
   8   4   8       44.78       46.07      1.58 o 
   9   4   8     1111.89     1074.68      8.16 o 
  10   4   8       54.59       53.87      2.26 o 
  11   4   8      299.64      263.30      4.43 o 
  12   4   8      426.16      438.43      6.45 o 
  13   4   8        3.10        0.68      2.07 o 
  14   4   8      174.72      168.04      5.89 o 
  15   4   8      468.67      470.97     10.21 o 
  16   4   8       83.98       77.80      5.13 o 
  17   4   8        6.43        6.45      3.84 o 
  18   4   8      170.61      191.08     16.60 o 
  19   4   8       84.09      117.75     12.91 o 
   1   5   8     2482.00     2550.56     13.00 o 
   2   5   8      105.05      125.28      1.84 o 
   3   5   8      645.76      658.59      4.74 o 
   4   5   8       18.08       26.05      1.08 o 
   5   5   8       11.27        5.48      0.84 o 
   6   5   8      179.62      166.89      2.57 o 
   7   5   8       76.36       99.67      1.96 o 
   8   5   8     2595.78     2487.30     14.22 o 
   9   5   8       12.67       11.23      1.28 o 
  10   5   8       34.56       30.91      1.77 o 
  11   5   8        2.79        3.27      1.36 o 
  12   5   8        1.15       -0.92      1.65 o 
  13   5   8      147.42      145.87      5.53 o 
  14   5   8       80.53       80.33      4.14 o 
  15   5   8       17.61       18.43      3.47 o 
  16   5   8       24.55       19.00      3.77 o 
  17   5   8        1.48       -1.68      4.57 o 
  18   5   8      166.83      179.99     18.16 o 
  19   5   8       19.40       24.45     10.15 o 
   0   6   8      167.61      189.65      3.59 o 
   1   6   8      217.15      233.15      2.74 o 
   2   6   8      832.76      876.83      6.00 o 
   3   6   8       89.19       83.96      1.69 o 
   4   6   8       39.89       39.65      1.34 o 
   5   6   8      556.02      539.35      4.88 o 
   6   6   8     1550.22     1526.43      9.52 o 
   7   6   8        2.25       -0.65      0.79 o 
   8   6   8      315.18      299.05      3.58 o 
   9   6   8     1381.52     1315.63      9.97 o 
  10   6   8       73.17       81.49      2.55 o 
  11   6   8      467.34      460.11      6.39 o 
  12   6   8       13.03       10.96      1.87 o 
  13   6   8       35.65       38.14      2.59 o 
  14   6   8      151.43      153.14      5.41 o 
  15   6   8        9.71        5.74      3.29 o 
  16   6   8        5.99        3.37      3.55 o 
  17   6   8      270.08      261.81     12.47 o 
  18   6   8       30.18       40.58      8.67 o 
  19   6   8      104.54       95.57     20.30 o 
   1   7   8       27.85       28.68      1.23 o 
   2   7   8      521.79      520.63      4.22 o 
   3   7   8     1211.55     1159.31      8.13 o 
   4   7   8        7.62        8.50      1.09 o 
   5   7   8      795.62      801.42      6.82 o 
   6   7   8     2201.45     2093.69     12.36 o 
   7   7   8       34.37       29.57      1.47 o 
   8   7   8      660.49      626.65      5.90 o 
   9   7   8       72.47       75.91      2.46 o 
  10   7   8        2.35       -1.54      1.54 o 
  11   7   8       19.13       18.32      2.17 o 
  12   7   8        0.10       -0.61      1.93 o 
  13   7   8       43.90       38.50      2.79 o 
  14   7   8      384.37      397.73     10.22 o 
  15   7   8        5.22        4.07      3.33 o 
  16   7   8        2.23       -2.56      4.30 o 
  17   7   8       86.32       84.73      8.86 o 
  18   7   8       67.63       70.70     17.08 o 
   0   8   8     2182.49     2102.05     17.76 o 
   1   8   8      940.45      912.63      6.67 o 
   2   8   8     3060.29     3076.41     16.88 o 
   3   8   8      200.82      170.81      2.71 o 
   4   8   8      175.65      178.82      3.26 o 
   5   8   8      738.22      741.33      6.78 o 
   6   8   8      229.76      233.28      3.48 o 
   7   8   8      114.79      120.63      2.78 o 
   8   8   8       15.96       21.30      1.75 o 
   9   8   8     1023.40      975.78      9.34 o 
  10   8   8       70.20       72.79      3.06 o 
  11   8   8        0.10       -0.12      1.91 o 
  12   8   8      428.21      453.25      7.15 o 
  13   8   8        2.71        4.54      2.24 o 
  14   8   8       20.54       19.83      2.76 o 
  15   8   8       20.06       21.65      4.56 o 
  16   8   8       56.53       59.39      7.42 o 
  17   8   8        3.47        1.00      6.54 o 
  18   8   8       74.38       68.24     10.69 o 
   1   9   8      161.01      188.17      3.51 o 
   2   9   8        0.56        1.36      1.20 o 
   3   9   8       29.30       36.34      1.89 o 
   4   9   8       85.85      103.07      2.44 o 
   5   9   8      500.59      435.32      5.11 o 
   6   9   8      236.49      241.72      4.79 o 
   7   9   8      308.04      310.54      4.73 o 
   8   9   8       67.94       56.17      3.48 o 
   9   9   8      327.31      320.03      5.89 o 
  10   9   8       97.87       94.15      3.99 o 
  11   9   8       18.80       14.96      2.38 o 
  12   9   8      113.13      107.56      3.98 o 
  13   9   8        8.78        6.83      2.60 o 
  14   9   8        7.43        7.25      3.52 o 
  15   9   8      359.66      376.31     12.35 o 
  16   9   8      207.08      202.51     11.24 o 
  17   9   8       19.15       16.67      8.19 o 
   0  10   8      721.43      723.71     11.18 o 
   1  10   8        0.37       -0.47      1.53 o 
   2  10   8       39.95       31.50      2.11 o 
   3  10   8        0.25        2.78      1.41 o 
   4  10   8      536.95      514.96      6.16 o 
   5  10   8       19.30       16.08      1.62 o 
   6  10   8      267.40      246.55      4.50 o 
   7  10   8       59.48       74.82      3.04 o 
   8  10   8       34.03       28.52      2.39 o 
   9  10   8       88.42       84.36      3.28 o 
  10  10   8       60.81       62.58      3.20 o 
  11  10   8      349.34      357.94      6.87 o 
  12  10   8       20.08       19.79      2.79 o 
  13  10   8      276.75      276.95      7.68 o 
  14  10   8      100.52       98.12      7.44 o 
  15  10   8       46.46       49.33      7.63 o 
  16  10   8       41.38       42.88      8.36 o 
   1  11   8        1.88        2.32      1.86 o 
   2  11   8        0.15        1.04      1.58 o 
   3  11   8      953.93      928.07      9.55 o 
   4  11   8      148.20      143.82      3.71 o 
   5  11   8       62.69       56.65      2.52 o 
   6  11   8        0.53        0.44      1.68 o 
   7  11   8       35.18       30.67      2.52 o 
   8  11   8        0.52        0.48      1.90 o 
   9  11   8        3.01        4.79      2.14 o 
  10  11   8      183.63      193.96      4.95 o 
  11  11   8       31.16       25.70      2.92 o 
  12  11   8      641.83      669.87     10.78 o 
  13  11   8      132.43      140.44     11.44 o 
  14  11   8       89.50       84.48      8.41 o 
  15  11   8       67.95       61.10      8.76 o 
  16  11   8       93.55      130.06     21.04 o 
   0  12   8      423.22      426.78     12.77 o 
   1  12   8       23.09       29.36      3.23 o 
   2  12   8       37.03       35.75      2.84 o 
   3  12   8      350.71      367.04      6.28 o 
   4  12   8       74.97       71.71      2.90 o 
   5  12   8       59.19       50.46      3.22 o 
   6  12   8      509.23      518.70      7.18 o 
   7  12   8       37.43       39.29      2.80 o 
   8  12   8      290.73      287.30      5.83 o 
   9  12   8      205.75      204.70      5.22 o 
  10  12   8      235.25      235.00      7.66 o 
  11  12   8        0.63        0.98      2.95 o 
  12  12   8        8.66        7.74      3.67 o 
  13  12   8       89.56       89.51      5.78 o 
  14  12   8      122.08      124.02     12.60 o 
  15  12   8       65.38       77.84     20.28 o 
   1  13   8      113.13       99.69      5.56 o 
   2  13   8      243.50      237.99      7.33 o 
   3  13   8        0.03        0.23      2.43 o 
   4  13   8      269.29      277.61      5.41 o 
   5  13   8      121.69      126.81      4.11 o 
   6  13   8      158.05      155.32      4.50 o 
   7  13   8      463.47      475.27      7.67 o 
   8  13   8      182.36      183.33      5.03 o 
   9  13   8        6.00        2.53      2.65 o 
  10  13   8      175.42      178.57      8.69 o 
  11  13   8       14.35       13.81      3.71 o 
  12  13   8      117.10      112.03      9.60 o 
  13  13   8        0.14        0.29      5.61 o 
  14  13   8      121.40      141.71     18.96 o 
   0  14   8      130.78      141.71      9.79 o 
   1  14   8       12.26       13.57      3.74 o 
   2  14   8       49.83       49.88      4.57 o 
   3  14   8        1.79       -0.10      2.99 o 
   4  14   8       59.61       59.44      4.35 o 
   5  14   8        7.10        5.22      3.04 o 
   6  14   8      175.74      181.00      7.03 o 
   7  14   8        7.61        7.25      3.92 o 
   8  14   8       44.73       45.96      4.43 o 
   9  14   8       73.01       77.64      7.80 o 
  10  14   8       27.47       23.03      4.65 o 
  11  14   8       25.46       18.40      6.62 o 
  12  14   8       10.93        5.05     10.87 o 
  13  14   8      152.89      144.10     34.66 o 
   1  15   8       18.36       15.19      4.19 o 
   2  15   8        2.57        6.88      3.72 o 
   3  15   8      143.24      142.14      6.83 o 
   4  15   8       27.77       24.70      4.64 o 
   5  15   8      115.98      122.44      7.82 o 
   6  15   8        1.75        7.85      5.25 o 
   7  15   8        1.70       10.59      7.60 o 
   8  15   8       42.82       37.19     11.29 o 
   9  15   8      178.41      169.40     25.55 o 
  10  15   8       24.95       16.99     10.98 o 
  11  15   8        1.74       -2.48     12.87 o 
   0  16   8      246.06      260.03     16.28 o 
   1  16   8       18.87       20.00      5.97 o 
   2  16   8        1.28        6.32      6.05 o 
   3  16   8        0.11       -1.72      6.54 o 
   4  16   8        0.39       -0.20      7.67 o 
   5  16   8       10.52       14.56      9.71 o 
   6  16   8      311.34      355.31     22.95 o 
   7  16   8        9.26       -1.07     26.24 o 
   1  17   8      320.79      331.16     22.24 o 
   2  17   8        8.74        4.68     10.99 o 
   3  17   8       10.04       17.20     14.15 o 
   4  17   8      130.99      152.34     71.06 o 
   1   1   9      434.20      450.90      5.65 o 
   2   1   9      735.37      789.03      6.68 o 
   3   1   9        2.06        5.67      0.67 o 
   4   1   9        0.06        0.11      0.69 o 
   5   1   9      382.26      340.74      3.56 o 
   6   1   9      545.28      561.68      5.24 o 
   7   1   9       77.74       70.76      1.94 o 
   8   1   9      278.78      263.16      4.61 o 
   9   1   9        3.43        3.95      0.94 o 
  10   1   9     1018.39      928.79      8.16 o 
  11   1   9      157.06      176.68      4.29 o 
  12   1   9       86.48      105.05      3.45 o 
  13   1   9      216.04      237.35      5.16 o 
  14   1   9      237.52      235.85      5.45 o 
  15   1   9       34.09       34.22      3.16 o 
  16   1   9        0.86        3.23      2.84 o 
  17   1   9       73.31       82.91      4.80 o 
  18   1   9      104.20      122.66      9.05 o 
  19   1   9       59.76       56.23      7.85 o 
  20   1   9      108.56       79.43     28.72 o 
   0   2   9     4794.98     5146.17     43.66 o 
   1   2   9     1519.81     1651.07     11.10 o 
   2   2   9      698.05      773.18      5.45 o 
   3   2   9      249.79      288.15      2.96 o 
   4   2   9      229.86      248.50      2.81 o 
   5   2   9       27.06       35.68      1.52 o 
   6   2   9       49.26       54.81      1.68 o 
   7   2   9      306.85      319.18      3.79 o 
   8   2   9       54.42       46.98      1.71 o 
   9   2   9       45.69       42.80      1.67 o 
  10   2   9       23.03       18.34      1.60 o 
  11   2   9      205.40      198.75      3.85 o 
  12   2   9       10.28       11.01      1.95 o 
  13   2   9      290.35      294.82      5.79 o 
  14   2   9      262.33      269.38      5.87 o 
  15   2   9      144.08      148.54      5.00 o 
  16   2   9        5.95        3.18      2.86 o 
  17   2   9      148.08      151.69      6.39 o 
  18   2   9       27.59       31.92      5.61 o 
  19   2   9        2.01        1.63      6.41 o 
  20   2   9       60.72       41.59     23.27 o 
   1   3   9      654.75      734.90      5.47 o 
   2   3   9      129.28      151.90      2.23 o 
   3   3   9      270.23      345.77      3.22 o 
   4   3   9     1446.51     1534.95      9.96 o 
   5   3   9     2481.17     2481.80     14.45 o 
   6   3   9      642.87      612.78      5.14 o 
   7   3   9      225.13      209.88      3.93 o 
   8   3   9     1287.83     1294.88      9.76 o 
   9   3   9      453.68      457.14      5.39 o 
  10   3   9      457.01      464.38      5.63 o 
  11   3   9      142.71      123.37      3.33 o 
  12   3   9       47.75       43.66      2.74 o 
  13   3   9      184.32      163.12      4.68 o 
  14   3   9        7.42        6.60      2.30 o 
  15   3   9       58.15       61.99      3.84 o 
  16   3   9       18.04       17.07      3.27 o 
  17   3   9       32.36       35.13      4.68 o 
  18   3   9      162.89      179.65     10.85 o 
  19   3   9      103.93      128.72     31.51 o 
   0   4   9     2045.31     1954.79     17.91 o 
   1   4   9      506.20      460.15      4.53 o 
   2   4   9      212.91      255.66      3.23 o 
   3   4   9      208.09      220.45      2.88 o 
   4   4   9       81.66       76.51      1.77 o 
   5   4   9      492.13      531.58      4.91 o 
   6   4   9      143.77      138.18      2.69 o 
   7   4   9      215.57      195.72      3.15 o 
   8   4   9       68.82       79.35      2.35 o 
   9   4   9      284.78      270.43      3.93 o 
  10   4   9      724.86      696.32      8.00 o 
  11   4   9      102.01      103.09      3.25 o 
  12   4   9      133.35      134.94      4.10 o 
  13   4   9       35.69       30.13      2.89 o 
  14   4   9      582.61      584.73      9.85 o 
  15   4   9       90.74       86.95      4.37 o 
  16   4   9        0.01       -2.60      2.87 o 
  17   4   9       66.86       65.02      6.38 o 
  18   4   9        0.98       12.16      5.96 o 
  19   4   9       49.26       48.04      8.68 o 
   1   5   9     2758.11     2875.17     17.23 o 
   2   5   9      219.85      219.12      3.64 o 
   3   5   9      612.36      660.11      5.37 o 
   4   5   9     1353.82     1313.15      8.98 o 
   5   5   9      804.83      745.48      6.59 o 
   6   5   9      191.08      175.38      2.98 o 
   7   5   9        0.17       -0.30      0.99 o 
   8   5   9      603.05      545.84      7.11 o 
   9   5   9        1.82        2.09      1.27 o 
  10   5   9        8.56        4.52      1.49 o 
  11   5   9       21.47       20.19      2.10 o 
  12   5   9        0.99        3.03      1.98 o 
  13   5   9      350.91      372.58      7.33 o 
  14   5   9      131.04      132.59      4.99 o 
  15   5   9      185.33      180.89      5.93 o 
  16   5   9       52.93       56.75      4.38 o 
  17   5   9      154.01      184.74     11.44 o 
  18   5   9       70.21       51.98      7.95 o 
  19   5   9        2.54       14.21      7.27 o 
   0   6   9     1422.21     1471.59     13.81 o 
   1   6   9      118.33      100.76      1.90 o 
   2   6   9      371.84      360.86      3.61 o 
   3   6   9       65.26       66.53      1.71 o 
   4   6   9     1269.85     1192.43      8.89 o 
   5   6   9       36.76       38.10      1.45 o 
   6   6   9       28.34       32.60      1.68 o 
   7   6   9      206.21      202.68      3.66 o 
   8   6   9        6.25        7.07      1.62 o 
   9   6   9       16.29        9.47      1.76 o 
  10   6   9      309.21      315.44      5.15 o 
  11   6   9      135.11      144.32      4.57 o 
  12   6   9       82.01       75.00      4.16 o 
  13   6   9       16.95       10.63      2.64 o 
  14   6   9       19.53       16.42      2.89 o 
  15   6   9      289.67      292.17      7.13 o 
  16   6   9        3.73       -0.84      3.55 o 
  17   6   9        0.11       -1.21      4.82 o 
  18   6   9       28.01       18.46      6.41 o 
   1   7   9       13.60        5.18      1.18 o 
   2   7   9        0.03        2.57      1.05 o 
   3   7   9      305.45      351.32      4.68 o 
   4   7   9     1602.27     1526.83     10.22 o 
   5   7   9      119.36       94.67      2.62 o 
   6   7   9       79.09       69.73      3.14 o 
   7   7   9        7.30        8.42      1.74 o 
   8   7   9        8.64        8.45      1.71 o 
   9   7   9       36.55       37.23      2.16 o 
  10   7   9      446.76      393.28      7.40 o 
  11   7   9      170.92      151.70      4.41 o 
  12   7   9        7.93        8.03      2.26 o 
  13   7   9       10.23        8.44      2.67 o 
  14   7   9        2.41        0.64      2.58 o 
  15   7   9      285.20      296.00      8.12 o 
  16   7   9      123.77      128.57      6.81 o 
  17   7   9        3.31        6.91      4.63 o 
  18   7   9      296.47      300.16     16.90 o 
   0   8   9      280.81      257.21      4.83 o 
   1   8   9      844.54      824.88      7.22 o 
   2   8   9       69.79       62.89      2.23 o 
   3   8   9        0.99        2.97      1.24 o 
   4   8   9     3494.17     3487.73     23.53 o 
   5   8   9       95.96       91.42      3.04 o 
   6   8   9      175.92      152.06      3.97 o 
   7   8   9       10.05        9.40      1.94 o 
   8   8   9      865.78      880.63      9.89 o 
   9   8   9       33.06       34.99      2.51 o 
  10   8   9      141.27      129.71      3.82 o 
  11   8   9        9.93        8.54      2.16 o 
  12   8   9        2.22       -0.01      2.16 o 
  13   8   9        0.11       -2.34      2.34 o 
  14   8   9      153.42      146.75      5.32 o 
  15   8   9       18.72       20.01      4.02 o 
  16   8   9        8.77        6.79      4.09 o 
  17   8   9      270.84      289.75     20.46 o 
   1   9   9     1022.23     1037.65      8.75 o 
   2   9   9      354.85      346.52      5.24 o 
   3   9   9      216.41      236.91      4.61 o 
   4   9   9      221.73      230.78      4.13 o 
   5   9   9      139.35      131.23      3.48 o 
   6   9   9        3.01        3.28      1.63 o 
   7   9   9       46.64       45.73      2.60 o 
   8   9   9      257.92      276.62      5.44 o 
   9   9   9       30.40       25.08      2.72 o 
  10   9   9      104.86      103.41      3.92 o 
  11   9   9       94.49      100.58      5.01 o 
  12   9   9        0.88        0.10      2.27 o 
  13   9   9       14.77       11.39      2.74 o 
  14   9   9       40.15       36.14      3.84 o 
  15   9   9       58.75       48.53      5.69 o 
  16   9   9      262.46      278.39     13.44 o 
  17   9   9        8.25        8.81     11.26 o 
   0  10   9      174.37      158.07      6.17 o 
   1  10   9        6.58       10.24      1.65 o 
   2  10   9       49.22       55.72      2.49 o 
   3  10   9        0.17        1.29      1.47 o 
   4  10   9      279.73      279.93      5.31 o 
   5  10   9        1.32       -0.02      1.77 o 
   6  10   9       53.71       41.68      2.98 o 
   7  10   9      344.76      349.60      7.71 o 
   8  10   9      723.33      713.45      9.49 o 
   9  10   9       67.85       62.32      3.24 o 
  10  10   9      962.75      988.25     12.19 o 
  11  10   9       55.98       55.04      3.45 o 
  12  10   9        8.28        4.52      2.63 o 
  13  10   9       92.46      106.74      5.58 o 
  14  10   9       23.62       22.36      6.39 o 
  15  10   9       51.00       51.13     10.38 o 
  16  10   9       12.70        7.08     11.14 o 
   1  11   9        7.22        5.39      1.92 o 
   2  11   9       36.02       33.06      2.71 o 
   3  11   9      170.33      186.56      4.50 o 
   4  11   9       98.30       89.92      3.48 o 
   5  11   9       79.32       83.13      3.85 o 
   6  11   9        1.39        3.78      2.34 o 
   7  11   9        6.00        9.37      2.74 o 
   8  11   9      262.38      287.34      6.85 o 
   9  11   9       14.19       11.95      2.44 o 
  10  11   9       18.38       19.62      2.97 o 
  11  11   9        0.53       -0.89      3.06 o 
  12  11   9        0.14        1.81      4.05 o 
  13  11   9      158.98      151.79     10.54 o 
  14  11   9       22.39       19.51      8.16 o 
  15  11   9        0.05        8.52     13.12 o 
   0  12   9       97.32      123.72      6.73 o 
   1  12   9       83.07       73.53      3.70 o 
   2  12   9      106.70      111.25      5.46 o 
   3  12   9        4.33        3.21      2.14 o 
   4  12   9      369.15      386.43      8.68 o 
   5  12   9        2.17        4.05      2.53 o 
   6  12   9       18.50       19.72      3.33 o 
   7  12   9      122.18      135.52      7.77 o 
   8  12   9      491.97      511.22      9.89 o 
   9  12   9      218.90      220.16      6.44 o 
  10  12   9       74.91       70.46      5.51 o 
  11  12   9      302.80      325.41     10.54 o 
  12  12   9        0.09        1.76      5.85 o 
  13  12   9       33.09       19.42      8.16 o 
  14  12   9       87.93       81.43     14.84 o 
  15  12   9       40.05       60.41     26.74 o 
   1  13   9        6.15        4.06      2.54 o 
   2  13   9       17.76       21.64      3.06 o 
   3  13   9       28.95       26.19      3.25 o 
   4  13   9       16.51       11.79      2.95 o 
   5  13   9      104.85      116.03      5.43 o 
   6  13   9      365.83      390.81      9.10 o 
   7  13   9       55.64       48.97      4.35 o 
   8  13   9      379.19      393.20     10.32 o 
   9  13   9        3.16        0.60      3.66 o 
  10  13   9      210.51      202.28     10.81 o 
  11  13   9        8.04       12.26      6.24 o 
  12  13   9        3.47        7.86      8.11 o 
  13  13   9       35.09       33.93     12.44 o 
  14  13   9       23.76       48.03     25.75 o 
   0  14   9      280.70      302.96     11.55 o 
   1  14   9      555.94      555.88     10.47 o 
   2  14   9       32.67       24.60      3.69 o 
   3  14   9      266.80      277.69      8.11 o 
   4  14   9       60.76       57.09      4.40 o 
   5  14   9       21.55       18.73      3.97 o 
   6  14   9       31.62       26.44      4.61 o 
   7  14   9      115.30      123.47      7.79 o 
   8  14   9      345.97      364.18     15.23 o 
   9  14   9      124.19      134.98     11.58 o 
  10  14   9       93.22       92.60     10.13 o 
  11  14   9      118.58      137.59     16.22 o 
  12  14   9      164.55      199.48     25.01 o 
  13  14   9        3.37       10.89     21.79 o 
   1  15   9      136.24      137.99      6.88 o 
   2  15   9       36.68       34.74      4.33 o 
   3  15   9      115.04      113.20      6.47 o 
   4  15   9      159.64      184.76      8.50 o 
   5  15   9      286.32      327.37     14.63 o 
   6  15   9       17.65        9.08      7.19 o 
   7  15   9       73.72       80.99     11.91 o 
   8  15   9      227.22      276.62     27.35 o 
   9  15   9       72.03       55.11     12.87 o 
  10  15   9      352.58      378.81     29.22 o 
   0  16   9      513.02      646.71     41.31 o 
   1  16   9       18.40        9.04      6.83 o 
   2  16   9      104.67      120.24     11.21 o 
   3  16   9       60.21       58.95     10.91 o 
   4  16   9       24.91       28.27      6.98 o 
   5  16   9        5.27        3.58     10.76 o 
   6  16   9      186.78      157.68     49.27 o 
   7  16   9       27.57        6.93     14.86 o 
   8  16   9       20.76        9.90     12.38 o 
   1  17   9        0.01        1.22     13.29 o 
   2  17   9       82.70       66.08     24.26 o 
   3  17   9       44.74       50.73     17.01 o 
   0   0  10      605.58      674.92     35.16 o 
   1   0  10     9322.76     9676.45    135.59 o 
   2   0  10      413.00      429.65      7.82 o 
   3   0  10     2064.05     2258.20     20.07 o 
   4   0  10     2830.69     3132.55     26.48 o 
   5   0  10      275.86      289.97      4.58 o 
   6   0  10      634.07      665.19      8.08 o 
   7   0  10        0.93        3.18      1.61 o 
   8   0  10        9.21        8.99      2.10 o 
   9   0  10     3456.07     3223.29     39.68 o 
  10   0  10       40.65       44.63      5.04 o 
  11   0  10      149.47      162.98      7.53 o 
  12   0  10      114.25      107.25      4.77 o 
  13   0  10        8.40        8.09      2.65 o 
  14   0  10      250.16      253.36      7.87 o 
  15   0  10       56.38       54.54      4.30 o 
  16   0  10      800.57      881.75     16.40 o 
  17   0  10      245.19      262.47     16.07 o 
  18   0  10      253.85      299.56     12.04 o 
  19   0  10       10.38        3.49     10.15 o 
  20   0  10       18.27       53.97     24.76 o 
   1   1  10      595.80      694.55      7.34 o 
   2   1  10      430.20      436.52      4.52 o 
   3   1  10     1566.65     1688.95     10.36 o 
   4   1  10      109.61      119.42      2.50 o 
   5   1  10     1370.00     1416.95      9.41 o 
   6   1  10      248.28      238.03      3.29 o 
   7   1  10       84.21       89.34      2.56 o 
   8   1  10       23.16       23.23      1.78 o 
   9   1  10      144.98      139.17      3.97 o 
  10   1  10      498.98      511.70      8.32 o 
  11   1  10       95.76      103.97      3.96 o 
  12   1  10       69.98       70.51      3.78 o 
  13   1  10        2.22        0.15      1.62 o 
  14   1  10       18.34       15.40      2.37 o 
  15   1  10       39.89       41.30      2.89 o 
  16   1  10      172.04      178.48      5.08 o 
  17   1  10       44.81       41.10      3.82 o 
  18   1  10      119.45      120.68      7.10 o 
  19   1  10       48.86       44.82      6.08 o 
  20   1  10        8.92       13.37     20.30 o 
   0   2  10      545.03      601.65      7.60 o 
   1   2  10     2634.70     2699.36     17.24 o 
   2   2  10     2692.42     2789.41     16.47 o 
   3   2  10       95.30      118.75      1.86 o 
   4   2  10       23.82       26.36      1.33 o 
   5   2  10      339.03      333.10      3.71 o 
   6   2  10        9.22        4.16      1.05 o 
   7   2  10     1571.83     1492.87     11.83 o 
   8   2  10       69.83       70.28      2.60 o 
   9   2  10      314.38      284.07      7.20 o 
  10   2  10       14.36       14.46      2.02 o 
  11   2  10        0.52        0.33      1.45 o 
  12   2  10      127.00      123.04      4.46 o 
  13   2  10      531.53      549.61      7.06 o 
  14   2  10      230.26      231.93      4.92 o 
  15   2  10      284.21      298.27      6.48 o 
  16   2  10      667.41      725.14      9.39 o 
  17   2  10       51.78       54.58      4.21 o 
  18   2  10      232.39      255.27      9.21 o 
  19   2  10        0.42       -1.24      5.57 o 
   1   3  10     1384.36     1396.54      9.07 o 
   2   3  10      350.65      371.75      3.66 o 
   3   3  10      197.72      169.86      2.41 o 
   4   3  10      137.62      133.92      2.36 o 
   5   3  10      193.85      222.48      3.51 o 
   6   3  10      556.15      552.15      5.50 o 
   7   3  10     1084.53     1022.00      9.69 o 
   8   3  10     2123.10     2146.52     20.75 o 
   9   3  10      489.49      432.00      8.14 o 
  10   3  10        0.18       -0.46      1.86 o 
  11   3  10      287.32      262.65      5.36 o 
  12   3  10        3.09        1.25      1.73 o 
  13   3  10      218.56      233.81      4.90 o 
  14   3  10      421.93      430.51      6.58 o 
  15   3  10      268.44      269.78      5.52 o 
  16   3  10       90.99       92.69      4.69 o 
  17   3  10      132.86      142.97      7.74 o 
  18   3  10        0.00        2.38      5.36 o 
  19   3  10       58.43       37.59      9.94 o 
   0   4  10      877.58      855.57      9.58 o 
   1   4  10      567.63      601.82      5.44 o 
   2   4  10     1620.72     1734.01     11.40 o 
   3   4  10       30.54       35.46      1.51 o 
   4   4  10       59.95       57.17      1.80 o 
   5   4  10      250.27      245.23      3.79 o 
   6   4  10       37.39       29.00      1.75 o 
   7   4  10       30.91       39.58      2.25 o 
   8   4  10        9.13       12.05      2.16 o 
   9   4  10     1075.73     1000.58     11.42 o 
  10   4  10       37.61       30.02      2.32 o 
  11   4  10      220.42      230.31      5.56 o 
  12   4  10      100.57      104.77      3.81 o 
  13   4  10      161.64      172.91      4.48 o 
  14   4  10        8.68        8.46      2.19 o 
  15   4  10        0.27       -0.81      2.17 o 
  16   4  10      354.17      380.30      8.53 o 
  17   4  10      177.16      194.87     10.00 o 
  18   4  10       55.21       59.69     11.73 o 
  19   4  10      345.26      366.28     20.76 o 
   1   5  10        6.53        5.51      0.99 o 
   2   5  10        9.45        3.54      1.02 o 
   3   5  10      503.74      518.80      4.86 o 
   4   5  10      100.58       87.05      2.35 o 
   5   5  10       13.43        8.16      1.40 o 
   6   5  10      718.28      684.61      7.67 o 
   7   5  10       70.95       56.30      3.02 o 
   8   5  10      369.73      333.96     10.12 o 
   9   5  10     2972.80     2803.58     24.56 o 
  10   5  10       35.33       38.30      2.85 o 
  11   5  10        7.72        5.68      2.33 o 
  12   5  10       13.44        7.88      2.31 o 
  13   5  10        7.59        5.83      2.49 o 
  14   5  10       14.56        9.66      2.62 o 
  15   5  10      100.79       95.89      3.80 o 
  16   5  10       14.22       13.50      4.69 o 
  17   5  10       35.88       33.70      7.99 o 
  18   5  10      273.67      279.48     17.82 o 
   0   6  10       15.31        9.04      1.73 o 
   1   6  10      122.48      112.57      2.68 o 
   2   6  10      141.02      152.86      3.12 o 
   3   6  10     2145.68     2137.85     15.46 o 
   4   6  10      269.22      290.42      4.37 o 
   5   6  10      450.96      446.29      5.79 o 
   6   6  10      643.23      606.33      8.54 o 
   7   6  10       55.56       59.96      3.64 o 
   8   6  10       35.17       28.10      2.22 o 
   9   6  10       13.89       10.54      2.29 o 
  10   6  10        0.94        3.09      2.25 o 
  11   6  10      932.79      908.66     13.30 o 
  12   6  10      852.27      876.06     13.41 o 
  13   6  10      921.77      940.55     15.47 o 
  14   6  10        4.03        5.93      2.75 o 
  15   6  10       16.49       12.66      4.07 o 
  16   6  10       63.86       63.00      6.84 o 
  17   6  10       45.81       35.26      8.46 o 
  18   6  10        7.37        9.40      9.34 o 
   1   7  10     1817.69     1713.70     12.79 o 
   2   7  10      484.05      516.81      5.77 o 
   3   7  10     1183.71     1150.33     10.08 o 
   4   7  10      163.06      153.72      3.82 o 
   5   7  10        0.14        1.16      1.89 o 
   6   7  10       65.70       60.31      3.41 o 
   7   7  10      565.42      529.11      6.91 o 
   8   7  10      172.00      170.00      4.95 o 
   9   7  10      226.34      239.43      5.80 o 
  10   7  10      233.36      220.45      7.11 o 
  11   7  10        0.03        5.97      2.70 o 
  12   7  10      171.29      178.53      7.36 o 
  13   7  10       29.27       26.79      3.88 o 
  14   7  10       79.77       75.84      5.21 o 
  15   7  10        2.09        2.57      4.25 o 
  16   7  10       27.78       28.02      6.58 o 
  17   7  10       27.23       24.32      8.59 o 
   0   8  10        0.15        2.05      1.91 o 
   1   8  10      195.09      165.64      3.49 o 
   2   8  10     1008.77     1009.90      9.54 o 
   3   8  10      235.99      202.18      4.78 o 
   4   8  10      243.81      250.93      5.44 o 
   5   8  10       89.43       93.38      3.07 o 
   6   8  10      330.82      349.98      8.10 o 
   7   8  10      123.60      139.30      4.63 o 
   8   8  10      120.27      122.33      5.16 o 
   9   8  10       69.06       66.16      3.56 o 
  10   8  10      142.40      141.26      6.06 o 
  11   8  10       21.46       19.87      3.65 o 
  12   8  10       61.25       54.69      4.81 o 
  13   8  10       37.95       48.37      4.68 o 
  14   8  10       28.82       27.62      4.80 o 
  15   8  10       77.20       58.62      6.94 o 
  16   8  10        8.62       13.21      7.25 o 
  17   8  10       23.32       21.24      9.87 o 
   1   9  10      221.26      203.24      5.45 o 
   2   9  10     1031.53     1050.23     12.33 o 
   3   9  10     1103.50     1067.38     11.84 o 
   4   9  10      426.01      426.61      7.13 o 
   5   9  10       53.47       42.37      2.92 o 
   6   9  10       90.13       94.67      3.72 o 
   7   9  10       14.98        8.95      2.42 o 
   8   9  10       39.94       43.87      3.29 o 
   9   9  10        4.30        1.41      2.37 o 
  10   9  10       59.06       54.14      3.95 o 
  11   9  10      313.78      307.98      7.94 o 
  12   9  10        0.72       -0.70      2.96 o 
  13   9  10      217.14      230.56      8.86 o 
  14   9  10        0.10        4.41      4.71 o 
  15   9  10        0.02        5.62      6.25 o 
  16   9  10       49.56       47.61     11.79 o 
   0  10  10      718.15      661.59     11.52 o 
   1  10  10       43.10       37.59      2.68 o 
   2  10  10       22.05       16.99      2.45 o 
   3  10  10      172.56      161.50      4.63 o 
   4  10  10      170.92      170.74      4.64 o 
   5  10  10       46.39       41.40      2.94 o 
   6  10  10      143.37      152.94      5.00 o 
   7  10  10       24.51       21.73      2.96 o 
   8  10  10       88.11       95.29      5.11 o 
   9  10  10       47.11       56.29      4.29 o 
  10  10  10      135.17      129.20      5.49 o 
  11  10  10        2.35        5.11      3.13 o 
  12  10  10       89.30       97.72      6.94 o 
  13  10  10       23.16       26.74      5.59 o 
  14  10  10        2.81       -1.74      5.90 o 
  15  10  10      137.61      175.73     18.31 o 
  16  10  10       11.50       14.70      9.83 o 
   1  11  10       37.47       25.45      2.28 o 
   2  11  10      623.94      627.36      8.99 o 
   3  11  10       64.19       48.17      3.57 o 
   4  11  10       48.57       40.54      3.56 o 
   5  11  10      616.62      617.77     10.79 o 
   6  11  10      164.48      161.95      5.51 o 
   7  11  10      251.39      252.20      7.04 o 
   8  11  10       37.35       36.37      3.70 o 
   9  11  10        9.27        9.63      3.05 o 
  10  11  10       21.77       19.33      3.58 o 
  11  11  10       98.23      103.10      6.06 o 
  12  11  10       54.30       56.84      6.66 o 
  13  11  10       47.62       54.50      8.34 o 
  14  11  10       11.60        9.59      8.24 o 
  15  11  10      434.46      446.42     24.22 o 
   0  12  10       12.91        9.12      2.89 o 
   1  12  10       64.41       61.42      3.15 o 
   2  12  10       57.81       56.57      3.27 o 
   3  12  10      283.48      280.82      6.87 o 
   4  12  10       21.52       15.69      3.52 o 
   5  12  10       95.74       99.27      5.15 o 
   6  12  10      159.04      175.16      6.05 o 
   7  12  10      164.79      177.11      6.28 o 
   8  12  10      273.22      288.85      8.34 o 
   9  12  10       93.04       89.44      5.03 o 
  10  12  10      224.01      263.71      9.11 o 
  11  12  10       13.97        7.83      4.89 o 
  12  12  10        8.34       12.87      6.94 o 
  13  12  10       52.18       44.10     10.13 o 
  14  12  10        3.98       -2.34      9.30 o 
   1  13  10        2.05        0.07      2.11 o 
   2  13  10       75.74       68.01      4.11 o 
   3  13  10      393.90      381.34      7.91 o 
   4  13  10      622.66      661.45     11.39 o 
   5  13  10        0.74       -1.23      3.28 o 
   6  13  10        0.04       -1.11      2.91 o 
   7  13  10       10.42        5.74      3.25 o 
   8  13  10      313.50      338.76      9.11 o 
   9  13  10       70.87       73.12      6.56 o 
  10  13  10        0.06        0.71      5.27 o 
  11  13  10      500.99      539.35     34.88 o 
  12  13  10        6.76       11.71      8.24 o 
  13  13  10       52.53       36.34     11.21 o 
   0  14  10       35.00       35.74      4.89 o 
   1  14  10      256.21      262.79      6.27 o 
   2  14  10       21.96       15.02      3.17 o 
   3  14  10       22.30       15.58      3.51 o 
   4  14  10      172.33      181.16      7.92 o 
   5  14  10       96.16       99.26      6.41 o 
   6  14  10       12.00       14.15      4.86 o 
   7  14  10        3.45        8.62      4.19 o 
   8  14  10        0.02        1.95      4.98 o 
   9  14  10        2.75        2.55      6.06 o 
  10  14  10        0.01       -4.22      6.81 o 
  11  14  10       44.33       52.72     22.78 o 
  12  14  10       12.44        0.00     18.32 o 
   1  15  10       54.82       46.96      5.38 o 
   2  15  10      101.46      105.90      6.95 o 
   3  15  10       24.50       17.79      4.98 o 
   4  15  10      334.63      352.78     18.29 o 
   5  15  10       92.48      104.67     10.71 o 
   6  15  10        3.90        7.97      5.99 o 
   7  15  10      108.37       95.60      9.67 o 
   8  15  10       22.86       22.29      7.95 o 
   9  15  10       45.47       19.54     10.15 o 
  10  15  10        2.16        4.46      9.90 o 
   0  16  10       53.02       56.72     13.83 o 
   1  16  10      116.50      110.40     13.47 o 
   2  16  10       54.72       43.16      7.52 o 
   3  16  10       86.02       80.22     10.15 o 
   4  16  10        1.85       -1.45      6.00 o 
   5  16  10       73.82       66.25     11.41 o 
   6  16  10        0.12        1.47      5.48 o 
   7  16  10       54.39       50.51     11.39 o 
   8  16  10       66.53       70.81     12.87 o 
   1  17  10        0.96        9.90     19.31 o 
   5  17  10       13.33       14.86      8.42 o 
   1   1  11     1636.84     1641.15     14.55 o 
   2   1  11      326.17      344.81      3.83 o 
   3   1  11       95.11       80.38      1.62 o 
   4   1  11      650.19      679.82      5.57 o 
   5   1  11     1102.82     1123.05      8.41 o 
   6   1  11     1639.83     1621.62     11.84 o 
   7   1  11      779.93      798.61      9.58 o 
   8   1  11      698.11      684.02      8.90 o 
   9   1  11     1754.58     1782.65     19.56 o 
  10   1  11      108.44      114.55      5.31 o 
  11   1  11       10.02        7.34      2.88 o 
  12   1  11      413.08      389.97     10.05 o 
  13   1  11       96.91      112.39      7.02 o 
  14   1  11       87.33       78.55      5.96 o 
  15   1  11        4.32       -0.03      3.87 o 
  16   1  11        6.67        7.37      4.54 o 
  17   1  11       26.56       30.26      6.39 o 
  18   1  11        1.52       -7.76      8.63 o 
  19   1  11       14.09       28.72     15.06 o 
   0   2  11      847.34      943.56     10.64 o 
   1   2  11     2116.91     2136.02     14.10 o 
   2   2  11      126.09      127.99      1.96 o 
   3   2  11      541.05      548.31      4.78 o 
   4   2  11       11.29       13.45      1.08 o 
   5   2  11      332.07      334.44      3.91 o 
   6   2  11      158.64      172.02      3.15 o 
   7   2  11       70.18       62.48      2.58 o 
   8   2  11       51.93       43.81      3.04 o 
   9   2  11       92.50       97.27      4.52 o 
  10   2  11       49.54       46.19      4.24 o 
  11   2  11       19.66       15.54      3.24 o 
  12   2  11        3.09       -0.09      2.89 o 
  13   2  11       96.81      103.98      6.42 o 
  14   2  11        0.03       -1.28      2.71 o 
  15   2  11        8.63        7.76      3.41 o 
  16   2  11        0.03        3.15      4.28 o 
  17   2  11       27.15       31.59      6.84 o 
  18   2  11       72.81       48.26     11.23 o 
  19   2  11       19.73       14.36     19.81 o 
   1   3  11     2157.74     2167.40     13.50 o 
   2   3  11        3.93       10.11      0.96 o 
   3   3  11        8.52        9.84      0.95 o 
   4   3  11       30.50       26.92      1.30 o 
   5   3  11     3929.59     3867.03     23.63 o 
   6   3  11      417.06      391.79      5.12 o 
   7   3  11        7.47        4.77      1.62 o 
   8   3  11      801.98      746.99      9.82 o 
   9   3  11      327.07      350.12      8.24 o 
  10   3  11       25.33       23.80      3.36 o 
  11   3  11        4.89        8.03      2.98 o 
  12   3  11      859.46      811.11     14.60 o 
  13   3  11       59.68       39.94      3.67 o 
  14   3  11      407.05      434.40     10.16 o 
  15   3  11       40.45       33.38      4.34 o 
  16   3  11        1.05        2.23      4.39 o 
  17   3  11       49.59       48.41      9.64 o 
  18   3  11       15.14        6.65     12.17 o 
  19   3  11        3.37       18.82     23.27 o 
   0   4  11       14.54        8.49      1.62 o 
   1   4  11        7.54        7.66      1.05 o 
   2   4  11      342.49      341.66      3.93 o 
   3   4  11     1867.49     1800.77     13.39 o 
   4   4  11        0.01       -0.56      1.01 o 
   5   4  11      616.87      626.42      6.67 o 
   6   4  11      442.06      409.43      5.69 o 
   7   4  11      932.50      875.41     10.28 o 
   8   4  11      688.00      665.60     10.85 o 
   9   4  11      165.00      155.34      6.11 o 
  10   4  11      297.08      283.85      9.92 o 
  11   4  11      207.74      189.74      7.67 o 
  12   4  11       22.59       17.22      2.97 o 
  13   4  11      175.56      167.21      6.98 o 
  14   4  11      264.29      262.87      8.43 o 
  15   4  11        1.41       -2.41      3.38 o 
  16   4  11       40.21       33.26      6.69 o 
  17   4  11      110.51      130.90     14.38 o 
  18   4  11       14.29       -1.99     15.35 o 
   1   5  11     1558.46     1556.86     11.12 o 
   2   5  11       46.21       37.65      1.73 o 
   3   5  11       94.78       71.26      2.36 o 
   4   5  11      614.16      598.66      6.75 o 
   5   5  11       65.46       68.42      2.67 o 
   6   5  11     1389.11     1288.19     14.85 o 
   7   5  11      352.89      324.21      7.06 o 
   8   5  11        4.29       -0.70      2.25 o 
   9   5  11       79.98       92.35      5.20 o 
  10   5  11      102.27      113.47      6.13 o 
  11   5  11        4.46        1.40      3.09 o 
  12   5  11        8.35       11.32      3.08 o 
  13   5  11      118.25      111.31      4.80 o 
  14   5  11      101.63       93.89      5.19 o 
  15   5  11       80.01       82.27      7.32 o 
  16   5  11        0.01       -1.89      5.37 o 
  17   5  11       56.04       40.62     12.51 o 
  18   5  11      139.34      161.43     36.64 o 
   0   6  11      944.94      806.80     15.88 o 
   1   6  11     2152.14     2070.03     16.67 o 
   2   6  11       71.90       57.06      2.50 o 
   3   6  11      328.97      363.41      5.57 o 
   4   6  11       31.85       34.31      2.17 o 
   5   6  11      886.23      845.41      9.52 o 
   6   6  11        0.12        1.74      2.17 o 
   7   6  11       56.01       47.16      3.94 o 
   8   6  11       82.37       63.64      4.10 o 
   9   6  11        0.11        3.91      3.10 o 
  10   6  11        6.06        1.10      3.18 o 
  11   6  11       38.59       27.44      4.82 o 
  12   6  11       31.71       24.23      3.37 o 
  13   6  11        6.88        5.38      2.64 o 
  14   6  11       16.91       15.79      3.21 o 
  15   6  11      131.50      139.86      6.87 o 
  16   6  11      116.63       93.84      9.97 o 
  17   6  11       53.69       79.66     25.93 o 
  18   6  11       87.06      147.07     36.15 o 
   1   7  11       14.51       20.03      2.25 o 
   2   7  11        1.26        1.73      1.70 o 
   3   7  11        4.09        1.37      1.76 o 
   4   7  11       78.39       93.82      3.20 o 
   5   7  11      526.83      466.93     10.23 o 
   6   7  11      549.13      531.27     10.61 o 
   7   7  11      144.90      120.53      5.89 o 
   8   7  11        5.02        2.38      2.82 o 
   9   7  11      139.60      130.19      6.71 o 
  10   7  11      553.09      533.34     12.93 o 
  11   7  11        0.67        3.18      2.43 o 
  12   7  11       19.84       16.15      3.26 o 
  13   7  11        9.45        4.16      3.18 o 
  14   7  11       33.93       32.18      5.28 o 
  15   7  11       64.70       79.76      6.23 o 
  16   7  11        0.16       -7.04      9.58 o 
  17   7  11        0.01       -7.92     15.85 o 
   0   8  11     1142.83     1063.24     19.21 o 
   1   8  11      878.84      808.69     11.50 o 
   2   8  11      289.99      243.99      6.61 o 
   3   8  11     1132.89     1101.23     13.75 o 
   4   8  11        0.20       -1.97      1.97 o 
   5   8  11       97.37      105.49      5.02 o 
   6   8  11        1.79        2.35      2.73 o 
   7   8  11       71.11       75.99      5.96 o 
   8   8  11      120.78      116.41      6.35 o 
   9   8  11       95.28       91.93      6.59 o 
  10   8  11       66.13       71.02      4.96 o 
  11   8  11       67.46       67.20      4.36 o 
  12   8  11        3.93       -0.32      2.98 o 
  13   8  11      104.40      106.91      6.42 o 
  14   8  11        5.52        3.09      4.10 o 
  15   8  11       87.59       76.25     10.84 o 
  16   8  11      151.23      152.06     20.00 o 
   1   9  11       27.43       16.90      2.30 o 
   2   9  11      223.00      224.17      6.16 o 
   3   9  11       10.65        8.08      2.57 o 
   4   9  11       12.69       11.41      2.74 o 
   5   9  11      530.07      463.30     10.17 o 
   6   9  11       24.80       15.62      3.59 o 
   7   9  11      165.08      134.37      7.07 o 
   8   9  11       26.97       25.42      4.28 o 
   9   9  11      297.43      315.04      8.68 o 
  10   9  11      298.59      306.21      9.37 o 
  11   9  11      522.93      530.04     11.24 o 
  12   9  11      536.08      559.47     13.85 o 
  13   9  11      159.76      160.08      9.44 o 
  14   9  11       46.20       49.30      6.04 o 
  15   9  11       82.62       77.99     15.79 o 
  16   9  11       48.87       63.88     26.74 o 
   0  10  11       51.67       62.61      5.73 o 
   1  10  11        3.98        3.79      2.57 o 
   2  10  11        1.50       -0.03      2.46 o 
   3  10  11      802.99      822.40     13.02 o 
   4  10  11       43.27       48.23      4.38 o 
   5  10  11      503.91      510.91     15.37 o 
   6  10  11      217.02      197.95      8.45 o 
   7  10  11        4.01        0.98      2.87 o 
   8  10  11       23.64       20.89      2.61 o 
   9  10  11       73.57       62.80      4.02 o 
  10  10  11        0.98       -0.50      2.88 o 
  11  10  11      166.13      168.45      6.75 o 
  12  10  11        2.36        2.75      3.96 o 
  13  10  11        0.10        9.17      4.84 o 
  14  10  11       32.58       21.29     12.05 o 
  15  10  11       25.36       22.78     20.80 o 
   1  11  11      274.09      276.72      8.53 o 
   2  11  11        0.76       -0.17      2.98 o 
   3  11  11       16.02       13.22      3.72 o 
   4  11  11       10.87        3.77      3.43 o 
   5  11  11        6.92        7.23      3.75 o 
   6  11  11        0.82        0.71      2.81 o 
   7  11  11      537.74      590.99     14.19 o 
   8  11  11       50.66       44.02      4.79 o 
   9  11  11       83.85       86.17      4.38 o 
  10  11  11      100.45      101.18      6.15 o 
  11  11  11       23.17        9.97      4.19 o 
  12  11  11       78.98       77.10      6.85 o 
  13  11  11       12.86       28.61     12.68 o 
  14  11  11       19.94      -13.37     15.35 o 
   0  12  11       55.55       48.40      7.59 o 
   1  12  11      398.01      420.16     11.35 o 
   2  12  11       39.70       35.01      4.69 o 
   3  12  11      497.24      509.11     12.56 o 
   4  12  11       19.18       18.76      4.49 o 
   5  12  11       34.20       34.10      3.99 o 
   6  12  11        0.17        0.95      3.30 o 
   7  12  11        0.86       -2.73      3.34 o 
   8  12  11        0.01        1.50      3.01 o 
   9  12  11      117.45      108.56      6.16 o 
  10  12  11        5.14        9.19      3.98 o 
  11  12  11       13.87        7.40      7.09 o 
  12  12  11        0.09        6.74     20.80 o 
  13  12  11       59.26       52.98     24.76 o 
  14  12  11        0.21       -9.90     19.81 o 
   1  13  11      206.09      211.36      9.75 o 
   2  13  11       71.89       64.08      6.34 o 
   3  13  11       40.84       32.01      5.41 o 
   4  13  11       32.90       32.83      3.94 o 
   5  13  11        1.99        6.63      3.63 o 
   6  13  11       10.79        4.20      4.70 o 
   7  13  11      470.17      513.19     15.08 o 
   8  13  11       31.71       32.87      6.10 o 
   9  13  11      156.00      179.02     11.20 o 
  10  13  11       33.99       24.72      8.28 o 
  11  13  11       77.90       64.93     18.40 o 
  12  13  11      104.72       94.08     29.71 o 
  13  13  11      169.56      125.28     32.19 o 
   0  14  11        0.03       -0.10      6.21 o 
   1  14  11      111.29      136.41      8.87 o 
   2  14  11        2.97        6.12      4.72 o 
   3  14  11      142.06      144.44      8.99 o 
   4  14  11       13.22       15.57      5.61 o 
   5  14  11      166.07      159.90     10.29 o 
   6  14  11       27.82       33.97      7.60 o 
   7  14  11       89.65       84.89      9.78 o 
   8  14  11        1.77        5.43      6.90 o 
   9  14  11       14.06        6.30     10.94 o 
  10  14  11       73.09       61.59     14.60 o 
  11  14  11       49.53       22.28     22.78 o 
  12  14  11        0.00        1.49     20.80 o 
   1  15  11        3.17        5.91      5.73 o 
   2  15  11       16.79       25.87      6.73 o 
   3  15  11       14.68       10.18      6.96 o 
   4  15  11        7.88        9.14      7.26 o 
   5  15  11       12.63        1.64      6.97 o 
   6  15  11      165.05      156.88     16.76 o 
   7  15  11      219.77      258.90     28.30 o 
   8  15  11       32.97       55.71     17.86 o 
   0  16  11      131.98      182.80     67.84 o 
   1  16  11      240.14      259.56     19.84 o 
   2  16  11       42.19       37.59     11.16 o 
   3  16  11       31.89       31.79     10.84 o 
   4  16  11       20.27        1.36     13.45 o 
   5  16  11       24.39        9.85     13.75 o 
   0   0  12     1008.85     1083.94     50.51 o 
   1   0  12       51.80       58.18      2.81 o 
   2   0  12        8.19       10.56      1.85 o 
   3   0  12       23.86       40.91      1.84 o 
   4   0  12      522.10      468.69      7.01 o 
   5   0  12     1082.31     1132.63     12.20 o 
   6   0  12      917.81      973.92     13.67 o 
   7   0  12      370.28      361.68      7.72 o 
   8   0  12        1.22        1.91      2.75 o 
   9   0  12     2912.36     2789.50     41.47 o 
  10   0  12       87.22       83.03      7.04 o 
  11   0  12      515.99      490.72     14.94 o 
  12   0  12        2.45        0.00      4.19 o 
  13   0  12      141.84      149.68     10.55 o 
  14   0  12      395.40      394.62     16.12 o 
  15   0  12       21.33       29.10      7.10 o 
  16   0  12       37.30       28.16      7.59 o 
  17   0  12      733.60      829.47     47.37 o 
  18   0  12       32.59       34.18     15.55 o 
  19   0  12       35.28       37.14     24.26 o 
   1   1  12      173.56      207.31      3.72 o 
   2   1  12       57.29       70.09      1.70 o 
   3   1  12       74.00       66.21      1.47 o 
   4   1  12        1.24        1.40      0.81 o 
   5   1  12      352.39      325.95      3.86 o 
   6   1  12      312.19      291.41      4.39 o 
   7   1  12      223.29      239.38      4.83 o 
   8   1  12      413.20      412.69      8.42 o 
   9   1  12       22.21       22.32      3.11 o 
  10   1  12        1.18       -0.53      2.46 o 
  11   1  12        7.08        6.08      2.94 o 
  12   1  12        0.45       -0.13      2.98 o 
  13   1  12       13.73       19.53      4.01 o 
  14   1  12       57.08       56.35      5.52 o 
  15   1  12       48.26       52.26      5.78 o 
  16   1  12       38.57       40.64      6.52 o 
  17   1  12       25.38       32.11      8.82 o 
  18   1  12      100.20      112.91     15.10 o 
  19   1  12       28.26       20.89     18.07 o 
   0   2  12      213.89      212.10      4.53 o 
   1   2  12      193.97      231.23      2.96 o 
   2   2  12     1288.06     1360.85     11.13 o 
   3   2  12        0.02        0.26      0.79 o 
   4   2  12       16.63       16.96      1.18 o 
   5   2  12     1743.61     1727.20     12.34 o 
   6   2  12     2708.64     2631.93     19.99 o 
   7   2  12      116.35      123.32      3.73 o 
   8   2  12      247.94      226.15      6.36 o 
   9   2  12      381.19      354.50      8.27 o 
  10   2  12      417.21      417.53      9.42 o 
  11   2  12      470.05      455.07     10.29 o 
  12   2  12      301.02      284.57      8.93 o 
  13   2  12      529.99      544.12     12.39 o 
  14   2  12        1.93        2.18      3.80 o 
  15   2  12      184.02      184.02      9.00 o 
  16   2  12        0.95        3.62      4.95 o 
  17   2  12      134.95      170.98     15.19 o 
  18   2  12       10.26       -3.84     11.14 o 
  19   2  12       15.52       20.80     21.29 o 
   1   3  12     1019.92     1019.18     10.05 o 
   2   3  12      178.37      195.82      2.61 o 
   3   3  12      583.85      564.94      5.07 o 
   4   3  12      761.28      786.34      6.58 o 
   5   3  12        0.02        0.65      1.13 o 
   6   3  12       36.47       34.27      2.25 o 
   7   3  12     1447.08     1399.18     15.73 o 
   8   3  12     2100.91     1948.02     26.79 o 
   9   3  12       93.06       97.61      5.29 o 
  10   3  12      444.99      446.04     10.23 o 
  11   3  12      386.19      386.72      9.79 o 
  12   3  12       12.61       15.65      3.60 o 
  13   3  12        2.97        2.19      3.47 o 
  14   3  12       28.70       23.05      4.52 o 
  15   3  12       58.27       48.53      5.72 o 
  16   3  12      162.93      173.02     10.31 o 
  17   3  12        1.79        2.94      8.40 o 
  18   3  12      101.35      169.35     37.63 o 
   0   4  12      558.33      616.49      7.83 o 
   1   4  12      283.38      251.21      3.36 o 
   2   4  12      110.72      109.31      2.31 o 
   3   4  12       33.49       33.78      1.67 o 
   4   4  12      118.34       91.93      2.65 o 
   5   4  12      315.51      336.37      5.35 o 
   6   4  12        1.43        0.50      1.68 o 
   7   4  12      293.09      277.20      6.88 o 
   8   4  12      227.61      209.39      6.84 o 
   9   4  12      787.51      757.99     13.24 o 
  10   4  12      408.23      376.31      9.73 o 
  11   4  12       21.08       21.31      3.87 o 
  12   4  12      153.61      155.77      7.38 o 
  13   4  12       63.30       57.92      7.32 o 
  14   4  12       39.06       27.71      4.95 o 
  15   4  12      115.52      108.50      7.83 o 
  16   4  12       23.79       15.76      7.11 o 
  17   4  12      166.56      128.16     18.58 o 
  18   4  12       97.45       81.70     28.22 o 
   1   5  12      141.93      140.57      3.04 o 
   2   5  12      435.34      452.23      5.74 o 
   3   5  12      141.90      148.25      3.52 o 
   4   5  12      655.95      593.49      7.71 o 
   5   5  12      719.61      688.46      9.38 o 
   6   5  12      169.47      138.04      5.02 o 
   7   5  12      116.11      100.22      5.73 o 
   8   5  12      390.96      326.37      8.49 o 
   9   5  12      268.02      258.98      8.06 o 
  10   5  12       17.79       11.32      3.30 o 
  11   5  12        2.66        2.44      3.14 o 
  12   5  12      274.90      280.67     12.09 o 
  13   5  12      304.74      291.64     10.59 o 
  14   5  12      177.87      172.08      9.20 o 
  15   5  12      161.74      161.94      9.84 o 
  16   5  12       10.63       14.20      7.64 o 
  17   5  12        1.88        0.45      9.97 o 
  18   5  12       52.16       38.13     23.77 o 
   0   6  12      749.81      787.49     12.27 o 
   1   6  12     1051.96     1048.67     10.99 o 
   2   6  12      440.05      403.99      6.12 o 
   3   6  12      326.57      315.76      5.65 o 
   4   6  12     1895.11     1880.99     18.12 o 
   5   6  12       82.83       71.64      4.04 o 
   6   6  12      315.10      294.28      7.65 o 
   7   6  12       82.83       63.04      4.80 o 
   8   6  12        0.59       -2.02      2.30 o 
   9   6  12      199.70      177.19      7.65 o 
  10   6  12      226.28      224.41      8.85 o 
  11   6  12       17.45       12.53      4.02 o 
  12   6  12      203.33      212.31     10.50 o 
  13   6  12      403.35      420.23     12.60 o 
  14   6  12        2.57        4.42      4.49 o 
  15   6  12       13.20        4.72      5.92 o 
  16   6  12       42.74       43.46     10.34 o 
  17   6  12       10.30       20.30     21.29 o 
   1   7  12       34.45       38.25      2.98 o 
   2   7  12     1247.92     1126.60     13.60 o 
   3   7  12       14.37       14.20      2.39 o 
   4   7  12      291.59      293.49      6.94 o 
   5   7  12      402.38      379.97      8.61 o 
   6   7  12       23.35       18.34      3.33 o 
   7   7  12       48.79       42.12      4.02 o 
   8   7  12      213.95      202.00      7.29 o 
   9   7  12       74.46       70.82      5.61 o 
  10   7  12      253.87      255.19      9.65 o 
  11   7  12      103.31      103.40      7.25 o 
  12   7  12      120.15      110.07      7.77 o 
  13   7  12        0.00        3.67      4.48 o 
  14   7  12      419.42      439.23     14.55 o 
  15   7  12      147.31      145.25     13.62 o 
  16   7  12      144.50      127.33     29.28 o 
  17   7  12       67.03       48.03     25.75 o 
   0   8  12      108.93      121.24      7.33 o 
   1   8  12        9.40        5.65      2.45 o 
   2   8  12        1.38        1.41      2.25 o 
   3   8  12       93.65       91.21      4.84 o 
   4   8  12       16.72        8.60      2.74 o 
   5   8  12        0.06       -1.49      2.63 o 
   6   8  12        0.01       -1.41      2.67 o 
   7   8  12      245.20      245.67      8.61 o 
   8   8  12        4.57        4.08      3.29 o 
   9   8  12       98.51       97.85      6.81 o 
  10   8  12      309.32      305.61     10.74 o 
  11   8  12      121.94      107.80      7.65 o 
  12   8  12       29.31       23.36      5.43 o 
  13   8  12      109.59      112.33      8.40 o 
  14   8  12       43.60       38.96      8.70 o 
  15   8  12      103.47       83.66     14.39 o 
  16   8  12        2.52       -2.48     17.83 o 
   1   9  12      156.20      170.28      6.28 o 
   2   9  12      114.99      100.79      6.60 o 
   3   9  12      947.24      894.33     14.12 o 
   4   9  12        0.34       -1.28      2.58 o 
   5   9  12        0.35        1.81      3.06 o 
   6   9  12      235.75      233.25      8.68 o 
   7   9  12       31.75       28.23      4.45 o 
   8   9  12       42.10       38.31      4.79 o 
   9   9  12       77.23       85.24      6.05 o 
  10   9  12      108.20      104.66      7.56 o 
  11   9  12      507.37      541.96     15.70 o 
  12   9  12      568.74      600.08     17.84 o 
  13   9  12       81.65       97.83     10.04 o 
  14   9  12      134.74      106.22     15.15 o 
  15   9  12      237.70      228.52     23.51 o 
   0  10  12       31.51       38.59      6.35 o 
   1  10  12        2.37        0.24      2.72 o 
   2  10  12       32.92       26.82      3.72 o 
   3  10  12      207.82      225.55      8.16 o 
   4  10  12      189.16      182.41      7.23 o 
   5  10  12      153.45      143.22      7.35 o 
   6  10  12       24.99       17.09      4.12 o 
   7  10  12       52.24       54.77      5.53 o 
   8  10  12       55.31       54.34      5.45 o 
   9  10  12       25.84       15.37      5.21 o 
  10  10  12       15.25       14.93      4.64 o 
  11  10  12      103.88      102.05      8.13 o 
  12  10  12        1.33       -2.24      5.99 o 
  13  10  12      380.59      394.80     21.04 o 
  14  10  12      378.77      479.90     58.43 o 
  15  10  12       19.75       14.86     20.80 o 
   1  11  12      148.50      148.99      6.86 o 
   2  11  12       10.38        9.79      3.38 o 
   3  11  12        0.00       -0.96      3.22 o 
   4  11  12      734.53      742.37     14.73 o 
   5  11  12      295.48      270.17      9.99 o 
   6  11  12       43.94       47.09      5.57 o 
   7  11  12       24.88       29.96      5.13 o 
   8  11  12       18.99       23.79      4.86 o 
   9  11  12       82.29       88.95      6.82 o 
  10  11  12        0.22       -2.27      4.36 o 
  11  11  12        4.59        4.83      5.95 o 
  12  11  12      564.46      622.29     25.36 o 
  13  11  12       30.05       35.69     16.10 o 
  14  11  12      104.55      115.87     33.18 o 
   0  12  12      165.84      176.19     11.18 o 
   1  12  12       17.95       13.61      4.11 o 
   2  12  12      315.36      323.00     10.37 o 
   3  12  12      154.35      136.38      7.68 o 
   4  12  12        5.25        7.22      4.15 o 
   5  12  12       31.58       28.22      5.10 o 
   6  12  12      314.64      312.09     11.48 o 
   7  12  12       87.32       94.96      7.52 o 
   8  12  12       88.84       89.38      7.35 o 
   9  12  12      119.11      104.29      7.77 o 
  10  12  12       32.79       27.54      7.20 o 
  11  12  12       13.19        9.73     11.03 o 
  12  12  12      511.53      554.77     39.68 o 
  13  12  12        0.02      -14.36     17.33 o 
   1  13  12        0.33        3.31      4.12 o 
   2  13  12       16.19       13.91      4.69 o 
   3  13  12      266.34      276.00     11.03 o 
   4  13  12       37.05       45.07      6.00 o 
   5  13  12        1.02        3.77      4.63 o 
   6  13  12      373.24      398.02     13.35 o 
   7  13  12       43.27       27.81      6.21 o 
   8  13  12       10.99       10.22      6.15 o 
   9  13  12       12.10        4.31      6.62 o 
  10  13  12      366.75      359.59     22.55 o 
  11  13  12       66.96       48.13     22.28 o 
  12  13  12      261.20      323.84     46.55 o 
   0  14  12      309.42      318.96     17.38 o 
   1  14  12      150.36      167.80      9.62 o 
   2  14  12      383.73      393.68     15.90 o 
   3  14  12        1.27       -4.23      4.63 o 
   4  14  12      140.18      149.89     11.70 o 
   5  14  12       39.21       37.88      8.31 o 
   6  14  12       11.67       12.68      7.17 o 
   7  14  12       64.44       70.19     11.15 o 
   8  14  12       15.08        5.97      8.68 o 
   9  14  12       43.92       61.00     14.49 o 
  10  14  12       10.27       24.26     20.30 o 
  11  14  12       43.90       54.47     25.25 o 
   1  15  12      119.12      120.25     12.83 o 
   2  15  12      195.22      235.53     14.90 o 
   3  15  12       20.31       24.91      8.81 o 
   4  15  12      140.07       99.08     20.45 o 
   5  15  12       20.62       -2.55      9.95 o 
   6  15  12      263.86      337.40     30.79 o 
   7  15  12      147.43      166.49     46.30 o 
   0  16  12      175.68      156.48     32.68 o 
   1  16  12        0.00       -4.20     12.87 o 
   2  16  12      110.62      132.68     33.67 o 
   3  16  12        0.00        3.33     17.33 o 
   4  16  12        6.96        3.08     13.25 o 
   1   1  13     1535.51     1518.51     13.37 o 
   2   1  13      301.22      327.73      4.46 o 
   3   1  13     1576.24     1537.42     10.47 o 
   4   1  13     3292.36     3244.72     23.00 o 
   5   1  13       55.51       51.28      2.07 o 
   6   1  13     1553.37     1468.51     19.48 o 
   7   1  13     1738.87     1664.78     17.47 o 
   8   1  13      171.77      166.72      7.18 o 
   9   1  13      101.49      107.08      5.15 o 
  10   1  13      388.17      401.89      9.33 o 
  11   1  13      158.05      160.95      6.86 o 
  12   1  13       46.07       52.11      4.81 o 
  13   1  13      159.55      177.40      8.15 o 
  14   1  13      155.00      157.96      8.10 o 
  15   1  13       93.79       96.61      7.81 o 
  16   1  13      155.40      160.05     11.18 o 
  17   1  13       38.13       33.22     10.42 o 
  18   1  13        2.06       24.78     14.53 o 
   0   2  13     4396.48     4411.35     45.97 o 
   1   2  13        2.29        3.18      0.90 o 
   2   2  13      170.90      189.61      2.79 o 
   3   2  13        2.76        2.42      0.86 o 
   4   2  13       54.55       45.54      1.64 o 
   5   2  13      659.85      647.44      7.53 o 
   6   2  13      531.41      527.84      7.75 o 
   7   2  13      158.44      159.94      5.20 o 
   8   2  13       33.11       34.29      3.47 o 
   9   2  13       26.48       23.74      3.32 o 
  10   2  13      113.37      107.75      5.57 o 
  11   2  13       17.16       11.77      3.24 o 
  12   2  13       13.43       12.45      3.63 o 
  13   2  13       30.35       29.04      4.48 o 
  14   2  13       51.68       49.65      5.50 o 
  15   2  13        0.01       -3.84      3.84 o 
  16   2  13      170.49      158.65     11.25 o 
  17   2  13        0.33       -0.53      9.13 o 
   1   3  13       17.73       19.45      1.16 o 
   2   3  13     2488.14     2507.47     16.33 o 
   3   3  13      427.35      431.96      4.78 o 
   4   3  13      613.30      620.97      7.03 o 
   5   3  13      189.24      204.70      4.35 o 
   6   3  13        1.14        2.09      1.78 o 
   7   3  13      913.35      841.55     12.69 o 
   8   3  13      102.72       89.24      5.60 o 
   9   3  13       64.17       57.65      4.43 o 
  10   3  13        8.11        9.09      3.08 o 
  11   3  13        0.66       -2.76      2.76 o 
  12   3  13      147.17      132.36      6.92 o 
  13   3  13       19.09       26.96      4.48 o 
  14   3  13      152.50      138.79     11.97 o 
  15   3  13        4.49        4.57      4.48 o 
  16   3  13      101.70       92.59      9.97 o 
  17   3  13      275.96      251.92     24.11 o 
  18   3  13       14.92        4.95     20.30 o 
   0   4  13      357.66      349.27      6.57 o 
   1   4  13      197.25      170.91      2.95 o 
   2   4  13      341.05      342.07      4.47 o 
   3   4  13     2920.23     2935.02     25.39 o 
   4   4  13      174.24      175.56      4.11 o 
   5   4  13        5.95        2.10      1.79 o 
   6   4  13       26.00       37.56      2.87 o 
   7   4  13     1050.45      991.98     14.56 o 
   8   4  13      155.62      153.77      6.16 o 
   9   4  13      369.82      347.73      9.07 o 
  10   4  13       86.76       82.32      5.49 o 
  11   4  13       15.79        8.37      3.36 o 
  12   4  13       26.69       25.85      4.31 o 
  13   4  13      110.95      128.09      7.29 o 
  14   4  13      300.27      330.62     11.04 o 
  15   4  13       42.08       48.32      7.24 o 
  16   4  13      235.30      234.60     17.28 o 
  17   4  13      156.64      198.04     22.99 o 
   1   5  13     3681.08     3603.22     27.63 o 
   2   5  13      344.61      353.51      5.73 o 
   3   5  13      923.05      890.08     10.10 o 
   4   5  13       44.86       38.39      2.70 o 
   5   5  13     2994.41     2880.84     28.53 o 
   6   5  13       57.35       52.05      3.63 o 
   7   5  13       19.95       22.32      2.97 o 
   8   5  13        0.04       -0.07      2.53 o 
   9   5  13        8.55        7.77      3.11 o 
  10   5  13      237.89      232.50      8.63 o 
  11   5  13       41.72       26.18      4.62 o 
  12   5  13      116.97      119.54      6.92 o 
  13   5  13      253.20      258.10     10.24 o 
  14   5  13        2.42        3.27      4.41 o 
  15   5  13       25.90       32.15      7.40 o 
  16   5  13        0.01       -8.29      8.29 o 
  17   5  13      163.91      205.50     40.60 o 
   0   6  13     1111.84     1065.87     18.44 o 
   1   6  13      292.87      275.83      8.24 o 
   2   6  13      124.56      100.52      3.75 o 
   3   6  13        2.92       11.55      2.12 o 
   4   6  13        2.31        4.09      2.18 o 
   5   6  13      196.34      162.58      5.77 o 
   6   6  13        3.18        5.61      2.56 o 
   7   6  13       88.61       84.03      4.76 o 
   8   6  13        4.13        3.48      2.80 o 
   9   6  13      114.72      107.35      7.61 o 
  10   6  13       26.53       30.03      4.60 o 
  11   6  13      164.19      164.59      8.35 o 
  12   6  13       59.05       55.79      6.01 o 
  13   6  13       57.30       64.94      6.41 o 
  14   6  13      214.56      224.64     11.62 o 
  15   6  13      103.37       80.27     13.07 o 
  16   6  13       41.43       26.24     12.33 o 
  17   6  13        8.23       39.12     23.27 o 
   1   7  13      117.92      109.28      4.47 o 
   2   7  13      562.63      546.01      9.61 o 
   3   7  13      140.71      150.02      5.24 o 
   4   7  13        0.25        1.44      2.22 o 
   5   7  13     1220.39     1202.51     18.78 o 
   6   7  13       76.28       73.06      5.12 o 
   7   7  13        5.99        4.37      2.95 o 
   8   7  13      184.12      178.37      7.04 o 
   9   7  13      193.34      186.82      8.26 o 
  10   7  13      696.84      761.50     21.58 o 
  11   7  13        0.36        3.70      4.01 o 
  12   7  13       67.03       59.65      6.44 o 
  13   7  13       14.66       10.91      5.02 o 
  14   7  13        3.79        7.70      6.12 o 
  15   7  13        6.78        4.84      8.95 o 
  16   7  13       17.24       10.89     19.31 o 
   0   8  13       11.27       22.63      4.43 o 
   1   8  13       59.15       55.28      3.95 o 
   2   8  13       76.18       67.56      4.29 o 
   3   8  13       27.86       13.18      2.86 o 
   4   8  13        0.16        3.93      2.55 o 
   5   8  13        1.15       -0.47      2.81 o 
   6   8  13        0.44        4.07      2.99 o 
   7   8  13       84.86       79.59      7.20 o 
   8   8  13      223.02      224.51      8.40 o 
   9   8  13      158.73      164.55      7.79 o 
  10   8  13       11.88        8.32      4.23 o 
  11   8  13       17.65       14.73      4.71 o 
  12   8  13       51.71       66.50      6.87 o 
  13   8  13       10.22       11.00      6.23 o 
  14   8  13        1.35        2.24      7.41 o 
  15   8  13       28.45       29.60     12.98 o 
  16   8  13       15.22       11.88     21.29 o 
   1   9  13      268.57      263.62      7.63 o 
   2   9  13      201.39      182.01      6.62 o 
   3   9  13      128.90      128.05      5.88 o 
   4   9  13        6.65        2.90      2.84 o 
   5   9  13       75.28       63.55      5.40 o 
   6   9  13      175.28      161.70      7.62 o 
   7   9  13        0.05       -0.19      3.29 o 
   8   9  13      239.01      249.43      9.16 o 
   9   9  13       62.51       60.38      5.48 o 
  10   9  13      250.60      231.48     10.18 o 
  11   9  13       11.76        9.99      4.94 o 
  12   9  13      227.59      222.75     13.18 o 
  13   9  13       77.23       83.10     11.71 o 
  14   9  13       69.02       55.54     17.50 o 
  15   9  13       81.54       56.95     25.25 o 
   0  10  13      751.96      719.18     18.25 o 
   1  10  13       60.40       57.73      4.75 o 
   2  10  13      140.68      141.50      6.51 o 
   3  10  13      333.25      323.20      9.01 o 
   4  10  13        6.34        4.23      3.12 o 
   5  10  13      179.15      194.72      8.41 o 
   6  10  13      111.44      111.50      7.80 o 
   7  10  13       29.87       21.52      4.90 o 
   8  10  13        0.01        0.35      3.78 o 
   9  10  13      153.19      160.13      8.61 o 
  10  10  13       85.09       88.68      7.45 o 
  11  10  13      309.91      312.77     15.99 o 
  12  10  13        5.30       -5.27      6.74 o 
  13  10  13        0.05        5.78     17.33 o 
  14  10  13        0.93       -4.46     18.32 o 
   1  11  13       12.55        7.86      3.36 o 
   2  11  13       97.88      107.71      6.26 o 
   3  11  13       79.50       74.58      5.51 o 
   4  11  13      115.90      112.28      8.01 o 
   5  11  13        8.09        6.66      3.99 o 
   6  11  13       51.68       51.51      5.71 o 
   7  11  13        6.26        1.11      4.06 o 
   8  11  13       85.07       81.81      6.77 o 
   9  11  13      358.62      389.31     12.05 o 
  10  11  13       60.44       66.29      7.99 o 
  11  11  13       37.45       25.46      8.97 o 
  12  11  13        0.11        2.24     12.85 o 
  13  11  13       77.84       98.04     30.21 o 
   0  12  13       18.38       19.94      5.97 o 
   1  12  13        2.23       -1.19      3.54 o 
   2  12  13       22.69       22.14      4.48 o 
   3  12  13       11.23       12.77      4.27 o 
   4  12  13      101.61      100.26      7.28 o 
   5  12  13       30.93       35.39      5.51 o 
   6  12  13       26.07       23.23      5.24 o 
   7  12  13      208.39      203.29     10.14 o 
   8  12  13      142.85      160.39      9.98 o 
   9  12  13        2.11        0.01      5.45 o 
  10  12  13        1.82        6.93      8.69 o 
  11  12  13       31.12        8.97     15.10 o 
  12  12  13        0.05        5.94     19.31 o 
   1  13  13        0.25        1.68      4.30 o 
   2  13  13        2.33        3.31      4.36 o 
   3  13  13        9.82        4.51      4.62 o 
   4  13  13       13.19        7.48      4.76 o 
   5  13  13      100.32      106.38      8.04 o 
   6  13  13        5.06       -1.58      5.56 o 
   7  13  13        7.60        2.24      5.97 o 
   8  13  13       20.03       26.89      7.34 o 
   9  13  13       77.56      101.11     12.21 o 
  10  13  13        0.03       -2.32     10.19 o 
  11  13  13        4.61       -6.93     18.82 o 
   0  14  13       19.06       17.15      8.72 o 
   1  14  13      170.39      209.22     11.82 o 
   2  14  13       51.01       47.79      7.93 o 
   3  14  13      194.90      182.75     13.10 o 
   4  14  13        7.41        2.54      6.46 o 
   5  14  13       83.08       82.62     11.28 o 
   6  14  13      111.57      111.45     20.51 o 
   7  14  13      101.63      112.87     20.30 o 
   8  14  13       37.01       57.46     14.01 o 
   9  14  13        1.80       -9.59     14.86 o 
  10  14  13       47.90       34.66     24.76 o 
   1  15  13        0.00        5.86      8.44 o 
   2  15  13        8.09       -0.94      8.46 o 
   3  15  13       71.85       97.09     22.04 o 
   4  15  13       43.72       59.47     17.11 o 
   5  15  13       37.98       32.73     15.23 o 
   6  15  13       31.85       28.50     15.85 o 
   0  16  13        9.40       -5.45     17.33 o 
   1  16  13       19.86       22.39     15.04 o 
   2  16  13        5.18        4.14     13.29 o 
   0   0  14      634.09      555.59     37.14 o 
   1   0  14     3073.59     2913.37     36.67 o 
   2   0  14       34.87       21.16      2.28 o 
   3   0  14      179.59      147.57      4.03 o 
   4   0  14       35.29       30.33      2.34 o 
   5   0  14        0.57       -0.64      1.82 o 
   6   0  14      589.37      555.98     15.09 o 
   7   0  14        5.91        6.89      2.83 o 
   8   0  14       70.83       70.76      5.93 o 
   9   0  14      183.60      204.85      9.55 o 
  10   0  14      572.66      557.30     17.27 o 
  11   0  14       10.18        9.16      5.39 o 
  12   0  14       28.22       38.15      7.19 o 
  13   0  14       45.96       31.47      6.65 o 
  14   0  14       96.54       83.34      9.36 o 
  15   0  14       24.28       22.79      8.20 o 
  16   0  14        0.16       -9.48      9.48 o 
  17   0  14      332.08      362.83     70.56 o 
  18   0  14       43.65       80.71     28.72 o 
   1   1  14     1787.18     1741.71     14.09 o 
   2   1  14       35.84       37.46      1.52 o 
   3   1  14      243.27      264.51      3.76 o 
   4   1  14       38.21       35.08      1.74 o 
   5   1  14      354.54      310.83      4.92 o 
   6   1  14        2.77        0.54      1.69 o 
   7   1  14        1.85        2.33      1.93 o 
   8   1  14      119.57      109.57      4.94 o 
   9   1  14       13.50       16.50      3.12 o 
  10   1  14      207.28      196.19      7.04 o 
  11   1  14      450.01      450.01     10.51 o 
  12   1  14        1.23       -2.87      3.04 o 
  13   1  14       45.55       47.89      5.17 o 
  14   1  14        0.83       -3.73      3.73 o 
  15   1  14        2.38        3.64      4.87 o 
  16   1  14       50.60       30.56      8.36 o 
  17   1  14        3.10       18.83     10.04 o 
  18   1  14       17.25       15.10     25.25 o 
   0   2  14      154.25      124.27      4.45 o 
   1   2  14      313.11      304.20      3.96 o 
   2   2  14      649.00      596.96      6.11 o 
   3   2  14       95.62       76.90      1.97 o 
   4   2  14      543.11      541.19      6.06 o 
   5   2  14      538.25      516.67      7.95 o 
   6   2  14     1721.90     1652.55     17.03 o 
   7   2  14     1011.60      987.66     13.45 o 
   8   2  14      442.72      425.14      9.16 o 
   9   2  14       38.02       38.46      3.82 o 
  10   2  14      287.99      266.24      8.03 o 
  11   2  14      155.40      174.78      7.23 o 
  12   2  14       70.83       77.35      5.70 o 
  13   2  14      417.83      402.84     11.30 o 
  14   2  14      243.66      266.48     11.69 o 
  15   2  14      183.88      208.49     11.79 o 
  16   2  14        3.54        0.07      6.77 o 
  17   2  14       60.81       49.85     12.19 o 
  18   2  14        1.54        7.92     20.30 o 
   1   3  14       38.58       38.62      1.54 o 
   2   3  14        8.82       11.57      1.26 o 
   3   3  14      906.63      948.80      9.01 o 
   4   3  14      749.28      716.03      9.43 o 
   5   3  14      958.00      952.86     11.65 o 
   6   3  14      330.38      313.51      6.53 o 
   7   3  14      422.94      420.36      8.77 o 
   8   3  14      402.09      428.22      9.32 o 
   9   3  14      337.30      347.32      9.02 o 
  10   3  14      171.70      149.77      6.56 o 
  11   3  14       70.51       64.78      5.15 o 
  12   3  14       16.38       17.44      3.93 o 
  13   3  14       21.61       12.33      4.08 o 
  14   3  14        1.83        4.31      4.06 o 
  15   3  14      175.47      181.51     11.38 o 
  16   3  14       30.95       20.24     11.67 o 
  17   3  14        1.54      -16.34     16.34 o 
   0   4  14     1789.12     1658.47     18.50 o 
   1   4  14       36.32       49.90      2.04 o 
   2   4  14       19.61        8.27      1.44 o 
   3   4  14      460.45      430.27      6.06 o 
   4   4  14      208.71      214.76      5.80 o 
   5   4  14      199.48      198.76      5.17 o 
   6   4  14       17.02       14.64      3.04 o 
   7   4  14     1126.53     1099.21     15.73 o 
   8   4  14        0.01       -2.32      2.41 o 
   9   4  14      114.38      106.83      5.86 o 
  10   4  14      104.80       97.19      5.95 o 
  11   4  14       32.75       20.22      3.89 o 
  12   4  14      106.41      117.05      6.84 o 
  13   4  14       40.28       33.44      4.95 o 
  14   4  14      187.32      191.92      9.61 o 
  15   4  14        0.89        2.95      5.85 o 
  16   4  14      125.85      104.86     17.14 o 
   1   5  14      414.20      408.80      6.16 o 
   2   5  14        8.10        2.96      1.67 o 
   3   5  14      222.35      221.84      5.01 o 
   4   5  14      615.81      562.66      8.84 o 
   5   5  14      366.94      393.17      7.78 o 
   6   5  14        8.47       10.60      2.65 o 
   7   5  14       51.17       51.06      3.91 o 
   8   5  14        5.31        3.57      2.78 o 
   9   5  14       98.05       96.84      5.79 o 
  10   5  14      128.51      141.46      7.01 o 
  11   5  14       67.35       72.85      5.75 o 
  12   5  14       20.80       15.58      4.33 o 
  13   5  14      356.31      388.62     12.16 o 
  14   5  14       14.48        9.46      5.67 o 
  15   5  14       57.71       50.00     10.53 o 
  16   5  14       12.07        5.42     11.46 o 
  17   5  14        5.00        9.41     19.31 o 
   0   6  14     1269.73     1137.70     19.17 o 
   1   6  14        8.86        3.42      1.96 o 
   2   6  14      365.89      333.31      6.33 o 
   3   6  14      407.17      394.15      7.25 o 
   4   6  14      105.18      111.19      4.99 o 
   5   6  14       64.03       72.27      4.42 o 
   6   6  14      105.57       97.53      5.81 o 
   7   6  14        0.06       -1.98      2.39 o 
   8   6  14       21.03       17.90      3.53 o 
   9   6  14      197.45      197.94      8.48 o 
  10   6  14       11.89       13.90      4.06 o 
  11   6  14       99.66       91.01      9.28 o 
  12   6  14        0.00       -3.99      3.99 o 
  13   6  14      139.02      139.62      8.59 o 
  14   6  14      368.77      355.99     22.75 o 
  15   6  14      678.49      715.75     42.19 o 
  16   6  14       53.60       21.13     14.59 o 
   1   7  14       67.42       67.60      4.02 o 
   2   7  14      118.84      101.77      4.69 o 
   3   7  14       81.33       80.01      4.20 o 
   4   7  14      110.87      105.33      4.98 o 
   5   7  14      153.41      145.10      5.96 o 
   6   7  14       36.66       41.67      4.22 o 
   7   7  14       85.69       99.00      5.76 o 
   8   7  14       95.50      103.46      5.85 o 
   9   7  14        0.37        0.70      3.38 o 
  10   7  14      617.19      642.80     14.78 o 
  11   7  14      110.01      114.23      7.67 o 
  12   7  14      410.25      437.03     14.33 o 
  13   7  14       89.57       84.38     10.78 o 
  14   7  14        2.42        4.66      7.71 o 
  15   7  14       20.72       20.58     11.91 o 
  16   7  14        2.59       -1.49     19.81 o 
   0   8  14      200.90      197.57      9.11 o 
   1   8  14      348.85      341.26      8.07 o 
   2   8  14        0.08       -0.58      2.36 o 
   3   8  14      330.04      298.38      7.83 o 
   4   8  14       64.92       63.52      4.72 o 
   5   8  14      149.10      160.88      6.98 o 
   6   8  14      152.67      156.26      7.16 o 
   7   8  14      407.79      404.63     10.44 o 
   8   8  14       25.83       31.41      4.44 o 
   9   8  14      206.91      228.69      9.47 o 
  10   8  14      175.75      193.74      9.40 o 
  11   8  14      152.77      156.15      8.98 o 
  12   8  14      107.18       93.09      8.80 o 
  13   8  14       51.81       58.99     12.37 o 
  14   8  14       79.70       83.11     20.44 o 
  15   8  14        0.04       14.86     20.80 o 
   1   9  14        0.50       -1.22      2.64 o 
   2   9  14       48.53       55.37      5.72 o 
   3   9  14      219.47      227.47      7.65 o 
   4   9  14       62.84       63.50      4.95 o 
   5   9  14      889.21      924.95     16.53 o 
   6   9  14      124.44      122.03      6.84 o 
   7   9  14       90.27       94.40      6.54 o 
   8   9  14       93.29       90.28      6.42 o 
   9   9  14      257.41      238.91      9.47 o 
  10   9  14      458.58      492.35     14.12 o 
  11   9  14        6.47        6.32      5.20 o 
  12   9  14      111.81       97.05     10.48 o 
  13   9  14        7.07       13.37     13.31 o 
  14   9  14        0.10        2.68     13.75 o 
   0  10  14      175.79      175.17      9.89 o 
   1  10  14       28.18       22.85      3.68 o 
   2  10  14      100.28       98.17      5.79 o 
   3  10  14       24.71       13.91      3.56 o 
   4  10  14        9.66        8.79      3.51 o 
   5  10  14       45.23       35.71      4.90 o 
   6  10  14        0.35       -1.61      3.50 o 
   7  10  14        1.45        3.15      3.98 o 
   8  10  14        3.41        0.18      3.90 o 
   9  10  14      143.50      152.42      8.46 o 
  10  10  14       64.85       69.55      8.69 o 
  11  10  14        2.92        3.21      6.44 o 
  12  10  14       86.22       74.49     15.16 o 
  13  10  14      154.80      169.72     25.53 o 
  14  10  14       41.72       63.88     28.72 o 
   1  11  14      465.97      453.54     12.05 o 
   2  11  14       86.51       99.66      6.14 o 
   3  11  14       21.67       13.96      3.94 o 
   4  11  14       55.68       55.96      5.69 o 
   5  11  14        0.00       -3.73      3.73 o 
   6  11  14      133.84      154.64      8.58 o 
   7  11  14      561.93      574.97     15.85 o 
   8  11  14        7.98       12.60      4.74 o 
   9  11  14       36.27       44.91      7.51 o 
  10  11  14      480.90      531.52     22.61 o 
  11  11  14       20.86       12.97     22.53 o 
  12  11  14       71.79       48.70     17.20 o 
  13  11  14        3.59       20.80     22.28 o 
   0  12  14      478.58      488.24     17.05 o 
   1  12  14      334.10      376.57     11.32 o 
   2  12  14       29.62       23.87      4.70 o 
   3  12  14        1.30        4.74      4.12 o 
   4  12  14        1.48        2.90      4.12 o 
   5  12  14       30.55       31.62      5.46 o 
   6  12  14      299.05      319.49     12.44 o 
   7  12  14       48.32       43.49      7.54 o 
   8  12  14      170.72      163.12     10.95 o 
   9  12  14        8.44        6.43      8.06 o 
  10  12  14      324.66      349.04     33.72 o 
  11  12  14       73.00       84.40     19.73 o 
  12  12  14       13.79       22.28     20.80 o 
   1  13  14       64.61       68.70      6.86 o 
   2  13  14        5.33        6.91      4.59 o 
   3  13  14      118.01      116.70      8.27 o 
   4  13  14      348.59      369.53     15.07 o 
   5  13  14      158.28      158.93     11.15 o 
   6  13  14       32.40       30.23      7.10 o 
   7  13  14        0.97        0.65      8.11 o 
   8  13  14       78.98       94.99     17.60 o 
   9  13  14      325.26      355.89     30.95 o 
  10  13  14       56.21       45.74     16.91 o 
  11  13  14      140.83      215.90     41.10 o 
   0  14  14      492.41      501.30     31.12 o 
   1  14  14        3.83        4.98      6.30 o 
   2  14  14      231.44      235.73     14.39 o 
   3  14  14       26.79       19.17     10.22 o 
   4  14  14       72.51       80.60     12.47 o 
   5  14  14        0.04       -2.18     11.49 o 
   6  14  14        7.74        7.45     12.83 o 
   7  14  14      129.24      118.68     21.28 o 
   8  14  14        0.38        8.39     13.75 o 
   9  14  14       87.39       87.15     28.22 o 
   1  15  14       16.45       16.21     13.25 o 
   2  15  14       78.94       62.85     17.33 o 
   3  15  14        2.69       21.68     14.15 o 
   4  15  14      329.69      388.37     31.69 o 
   5  15  14      298.73      375.73     31.67 o 
   1   1  15      204.96      208.75      3.21 o 
   2   1  15     5034.76     4839.78     35.71 o 
   3   1  15      201.65      183.12      3.13 o 
   4   1  15      106.98      101.98      2.62 o 
   5   1  15      883.79      886.50     11.53 o 
   6   1  15        1.84        4.60      1.91 o 
   7   1  15        0.02        1.42      2.15 o 
   8   1  15      534.34      535.34     10.44 o 
   9   1  15      251.52      281.82      8.02 o 
  10   1  15        1.77        0.23      2.81 o 
  11   1  15      538.61      521.15     12.44 o 
  12   1  15       60.40       72.40      5.72 o 
  13   1  15      161.20      155.04      7.92 o 
  14   1  15       12.74       11.01      4.41 o 
  15   1  15      138.29      127.35     11.03 o 
  16   1  15       41.99       67.96     12.47 o 
  17   1  15       68.77      105.48     21.35 o 
  18   1  15        0.00       -5.45     19.81 o 
   0   2  15      691.09      655.71     10.68 o 
   1   2  15      223.85      244.05      3.61 o 
   2   2  15      408.03      381.81      5.45 o 
   3   2  15        3.72        2.83      1.19 o 
   4   2  15     1193.52     1190.84     12.13 o 
   5   2  15        0.00        1.55      1.68 o 
   6   2  15      236.04      212.22      5.40 o 
   7   2  15        6.57        0.62      2.28 o 
   8   2  15      214.66      203.40      6.48 o 
   9   2  15      172.58      170.71      6.89 o 
  10   2  15        3.76        2.28      2.96 o 
  11   2  15      510.49      516.63     13.63 o 
  12   2  15      237.75      231.81      8.72 o 
  13   2  15        4.88       12.36      4.19 o 
  14   2  15       98.25      118.43      7.44 o 
  15   2  15        0.60        3.39      6.62 o 
  16   2  15        3.70        7.52      9.28 o 
  17   2  15      132.31      143.11     35.16 o 
   1   3  15       11.36        8.69      1.23 o 
   2   3  15      151.70      140.28      3.59 o 
   3   3  15      208.23      220.56      4.78 o 
   4   3  15      396.06      341.92      5.44 o 
   5   3  15      306.05      275.32      5.84 o 
   6   3  15      139.41      122.70      4.63 o 
   7   3  15       38.89       40.69      3.66 o 
   8   3  15       56.46       43.63      3.94 o 
   9   3  15       42.43       37.14      4.61 o 
  10   3  15        0.53       -2.44      2.80 o 
  11   3  15      165.73      163.80      7.28 o 
  12   3  15        4.14        4.34      3.60 o 
  13   3  15       31.23       27.74      4.75 o 
  14   3  15       38.59       31.00      6.17 o 
  15   3  15       56.52       66.81     10.81 o 
  16   3  15       85.40       59.67     14.83 o 
  17   3  15       69.63       70.81     28.22 o 
   0   4  15      318.72      313.75      7.40 o 
   1   4  15     1148.96     1180.19     11.04 o 
   2   4  15       48.40       51.71      2.43 o 
   3   4  15      529.30      562.17      8.31 o 
   4   4  15        5.05        4.95      1.88 o 
   5   4  15      223.27      219.35      5.67 o 
   6   4  15        4.35        4.12      2.30 o 
   7   4  15       28.94       30.99      3.54 o 
   8   4  15      388.89      413.59      9.60 o 
   9   4  15      176.72      164.98      7.37 o 
  10   4  15       22.31       17.37      3.78 o 
  11   4  15        8.60        4.10      3.45 o 
  12   4  15      676.65      698.29     15.92 o 
  13   4  15       16.29       15.93      4.41 o 
  14   4  15      158.99      166.39     15.19 o 
  15   4  15      155.40      129.83     18.93 o 
  16   4  15        9.12       -2.18     10.51 o 
   1   5  15      173.60      178.31      4.40 o 
   2   5  15      347.22      320.11      5.86 o 
   3   5  15        4.64        2.49      1.86 o 
   4   5  15      203.08      185.98      5.24 o 
   5   5  15        4.90        4.38      2.43 o 
   6   5  15      210.92      200.52      6.19 o 
   7   5  15      405.06      407.44      9.36 o 
   8   5  15       12.50       12.85      3.29 o 
   9   5  15      835.55      834.77     14.91 o 
  10   5  15       93.28       99.49      6.29 o 
  11   5  15       19.78       17.17      4.20 o 
  12   5  15        1.57        3.50      4.00 o 
  13   5  15      112.43      105.23      7.65 o 
  14   5  15       33.48       35.68      7.49 o 
  15   5  15       29.04       11.23     14.63 o 
  16   5  15       73.93       43.58     24.26 o 
   0   6  15       25.34       18.83      3.40 o 
   1   6  15        5.15        4.82      2.14 o 
   2   6  15      196.82      193.54      5.24 o 
   3   6  15      548.83      549.73      9.18 o 
   4   6  15       37.54       23.75      3.02 o 
   5   6  15       47.62       56.79      5.03 o 
   6   6  15        9.38        5.30      2.77 o 
   7   6  15      347.89      330.56      8.42 o 
   8   6  15      299.84      317.51     10.49 o 
   9   6  15      113.98      117.78      6.92 o 
  10   6  15       80.62       79.53      6.36 o 
  11   6  15      238.32      248.30     10.76 o 
  12   6  15      284.32      317.76     11.84 o 
  13   6  15        6.49        3.73      5.82 o 
  14   6  15       42.54       46.49     10.95 o 
  15   6  15      120.74      116.81     29.75 o 
  16   6  15       23.87       14.86     21.29 o 
   1   7  15      107.61      109.63      4.83 o 
   2   7  15      105.23      102.68      4.84 o 
   3   7  15        1.59       -2.04      2.21 o 
   4   7  15       30.17       29.82      3.43 o 
   5   7  15       97.61      102.55      5.64 o 
   6   7  15       75.59       79.83      5.37 o 
   7   7  15      654.44      652.25     12.73 o 
   8   7  15      141.03      152.04      7.27 o 
   9   7  15      439.34      421.37     12.10 o 
  10   7  15      269.07      289.08     10.59 o 
  11   7  15       67.41       79.64      6.92 o 
  12   7  15      195.00      175.87     11.65 o 
  13   7  15        0.38       -4.23      7.06 o 
  14   7  15      140.18      133.21     18.91 o 
  15   7  15        1.35      -15.35     15.35 o 
   0   8  15      809.08      842.58     23.66 o 
   1   8  15        5.31       -0.50      2.53 o 
   2   8  15        0.91        2.38      2.64 o 
   3   8  15       12.29        9.15      2.90 o 
   4   8  15       98.59      116.15      6.23 o 
   5   8  15       50.34       48.76      5.17 o 
   6   8  15      270.78      273.73      9.02 o 
   7   8  15       95.94      102.15      6.22 o 
   8   8  15       21.50       10.26      3.73 o 
   9   8  15      350.80      346.49     11.39 o 
  10   8  15       63.01       55.82      6.19 o 
  11   8  15       16.09       14.76      5.16 o 
  12   8  15        1.59        8.39      6.58 o 
  13   8  15        2.92       10.80     13.48 o 
  14   8  15      124.99       94.62     23.68 o 
   1   9  15       62.36       65.02      4.73 o 
   2   9  15       90.94       85.78      5.25 o 
   3   9  15      151.52      151.53      6.50 o 
   4   9  15       14.30       11.66      3.58 o 
   5   9  15       11.51       13.16      3.82 o 
   6   9  15       96.58      111.70      6.90 o 
   7   9  15       81.88       81.98      6.37 o 
   8   9  15        0.11       -0.68      3.70 o 
   9   9  15      227.08      218.41      9.97 o 
  10   9  15      108.76      102.57      7.86 o 
  11   9  15       34.83       35.02      8.86 o 
  12   9  15       33.42       10.77     12.94 o 
  13   9  15        6.27        6.49     14.61 o 
  14   9  15        3.36       18.32     22.78 o 
   0  10  15      565.11      601.80     18.68 o 
   1  10  15       56.57       58.70      4.91 o 
   2  10  15       29.66       22.34      3.91 o 
   3  10  15      370.27      391.98     10.18 o 
   4  10  15      795.40      786.35     14.95 o 
   5  10  15      177.43      169.91      8.24 o 
   6  10  15       19.74       16.22      4.47 o 
   7  10  15      239.23      242.78      9.94 o 
   8  10  15       41.25       32.71      5.29 o 
   9  10  15       18.84       13.89      5.64 o 
  10  10  15       13.09        4.41      6.14 o 
  11  10  15        0.00       -3.75     11.54 o 
  12  10  15        0.62        2.41     14.11 o 
  13  10  15        4.23       -6.44     18.32 o 
   1  11  15      106.62      107.31      6.45 o 
   2  11  15      288.41      297.10      9.42 o 
   3  11  15       60.37       53.65      5.38 o 
   4  11  15      300.80      312.52     10.75 o 
   5  11  15      166.12      166.56      8.70 o 
   6  11  15       48.82       53.72      6.87 o 
   7  11  15       70.20       69.27      7.23 o 
   8  11  15       44.14       44.52      6.98 o 
   9  11  15      296.39      319.64     15.12 o 
  10  11  15        0.98        8.54     12.96 o 
  11  11  15        2.82       -8.81     12.05 o 
  12  11  15       40.56       41.10     23.77 o 
   0  12  15       93.47       91.26     10.70 o 
   1  12  15      123.67      134.42      7.76 o 
   2  12  15        1.67        1.91      4.03 o 
   3  12  15       68.32       60.00      6.10 o 
   4  12  15        4.33        3.20      4.31 o 
   5  12  15        0.24        0.85      5.31 o 
   6  12  15       25.05       24.21      6.70 o 
   7  12  15       26.99       35.76      7.93 o 
   8  12  15        4.30        9.42      9.84 o 
   9  12  15      273.72      307.63     33.64 o 
  10  12  15      109.73      133.63     22.75 o 
  11  12  15      116.90      170.34     37.63 o 
   1  13  15       44.03       36.40      7.72 o 
   2  13  15        0.20       -5.32      5.74 o 
   3  13  15       13.98       16.87      6.62 o 
   4  13  15       41.25       52.34      7.95 o 
   5  13  15      277.21      304.70     22.73 o 
   6  13  15       13.64        9.74      9.98 o 
   7  13  15        5.76        5.09     11.82 o 
   8  13  15       61.87       56.88     14.19 o 
   9  13  15       14.64       16.34     13.31 o 
  10  13  15      125.08       94.58     30.21 o 
   0  14  15       27.84       21.29     17.83 o 
   1  14  15       21.49       12.31     12.38 o 
   2  14  15       11.52        0.35     11.18 o 
   3  14  15       33.60       15.75     12.43 o 
   4  14  15       11.30       15.67     13.45 o 
   5  14  15       42.49       37.00     15.35 o 
   6  14  15      135.22      134.73     21.63 o 
   7  14  15       35.36        3.47     18.82 o 
   8  14  15        8.04       10.40     20.30 o 
   9  14  15      190.37      210.94     39.12 o 
   1  15  15       97.14      118.71     20.30 o 
   2  15  15        1.53        0.44     18.32 o 
   3  15  15       98.49      107.95     20.37 o 
   0   0  16     1126.16      957.67     53.97 o 
   1   0  16      239.70      273.18     14.12 o 
   2   0  16      707.47      760.27     15.31 o 
   3   0  16     3702.85     3495.43     35.60 o 
   4   0  16      132.00      129.13      4.47 o 
   5   0  16        8.20       -0.51      2.57 o 
   6   0  16       12.57        2.97      3.10 o 
   7   0  16     1319.41     1260.83     22.59 o 
   8   0  16      781.77      800.35     17.85 o 
   9   0  16      352.37      352.42     13.52 o 
  10   0  16      155.58      153.72     12.73 o 
  11   0  16      693.54      702.87     19.03 o 
  12   0  16      402.97      418.53     17.83 o 
  13   0  16       63.41       57.89      8.09 o 
  14   0  16        2.33        8.30      7.87 o 
  15   0  16      211.46      194.58     25.02 o 
  16   0  16        3.85       -0.99     12.94 o 
  17   0  16       51.44       54.47     26.24 o 
   1   1  16      167.32      154.82      3.21 o 
   2   1  16      204.03      213.23      6.22 o 
   3   1  16       17.59        7.91      1.65 o 
   4   1  16        0.07        0.55      1.40 o 
   5   1  16      150.83      125.95      4.32 o 
   6   1  16      298.15      316.71      6.80 o 
   7   1  16     1244.61     1228.08     15.79 o 
   8   1  16       38.22       40.93      3.75 o 
   9   1  16       13.66       14.25      3.21 o 
  10   1  16       24.44       22.27      3.78 o 
  11   1  16       59.92       60.72      6.35 o 
  12   1  16      208.27      205.93      8.45 o 
  13   1  16       23.09       18.79      4.48 o 
  14   1  16       12.79        5.66      5.62 o 
  15   1  16       70.41       53.72     11.87 o 
  16   1  16      172.66      152.86     23.90 o 
  17   1  16        0.24      -12.43     12.43 o 
   0   2  16       92.75       91.11      5.09 o 
   1   2  16       10.79        9.92      1.58 o 
   2   2  16        0.49        0.58      1.54 o 
   3   2  16     1116.25     1066.77     10.54 o 
   4   2  16      441.50      447.12      7.60 o 
   5   2  16       95.16       95.90      3.85 o 
   6   2  16       47.51       41.36      3.38 o 
   7   2  16      240.41      258.55      7.10 o 
   8   2  16        0.03        2.68      2.57 o 
   9   2  16      949.00      922.54     14.51 o 
  10   2  16        9.77       14.33      3.50 o 
  11   2  16       35.37       24.07      4.16 o 
  12   2  16      147.10      149.14      8.12 o 
  13   2  16      148.75      155.37      8.06 o 
  14   2  16       55.07       58.40      7.55 o 
  15   2  16      233.40      262.03     19.86 o 
  16   2  16        1.22       -0.81      9.49 o 
   1   3  16      561.97      501.77      6.36 o 
   2   3  16       51.93       43.43      2.30 o 
   3   3  16        1.53       -0.61      1.54 o 
   4   3  16       38.34       41.15      3.19 o 
   5   3  16       71.76       69.31      3.64 o 
   6   3  16       16.68       17.26      2.87 o 
   7   3  16        0.00       -0.35      2.42 o 
   8   3  16       18.96       20.32      3.34 o 
   9   3  16      242.69      237.70      7.58 o 
  10   3  16      215.33      209.56      7.66 o 
  11   3  16      118.16      113.95      6.51 o 
  12   3  16      392.94      406.66     11.22 o 
  13   3  16      246.23      253.96      9.67 o 
  14   3  16      139.89      138.52     12.12 o 
  15   3  16       10.95        4.97      9.96 o 
  16   3  16       70.56       61.40     27.23 o 
   0   4  16      568.42      637.17     13.23 o 
   1   4  16       19.23       15.89      2.08 o 
   2   4  16      203.72      189.19      4.70 o 
   3   4  16        2.33        0.86      1.90 o 
   4   4  16        9.70       10.51      2.40 o 
   5   4  16       14.98        2.35      2.26 o 
   6   4  16        0.08       -0.25      2.37 o 
   7   4  16      942.68      945.40     17.14 o 
   8   4  16        1.07        1.06      2.84 o 
   9   4  16       26.61       20.92      3.78 o 
  10   4  16       79.20       75.35      5.58 o 
  11   4  16      201.86      203.32      8.25 o 
  12   4  16      193.88      198.77      8.62 o 
  13   4  16       65.43       70.66      8.58 o 
  14   4  16      145.00      164.00     19.87 o 
  15   4  16      161.18      134.69     24.04 o 
  16   4  16      155.09      171.83     37.63 o 
   1   5  16       26.07       27.88      2.63 o 
   2   5  16      462.14      452.48      8.13 o 
   3   5  16       29.85       19.29      2.77 o 
   4   5  16        0.74       -0.74      2.33 o 
   5   5  16      114.31      119.90      5.48 o 
   6   5  16       64.07       64.10      4.36 o 
   7   5  16      184.69      173.41      6.62 o 
   8   5  16      222.70      239.78      8.00 o 
   9   5  16      291.19      304.85      9.25 o 
  10   5  16      406.94      421.65     11.14 o 
  11   5  16       20.63       24.36      4.80 o 
  12   5  16       59.90       53.30      5.88 o 
  13   5  16        7.37        6.57      5.94 o 
  14   5  16       43.58       51.16     21.16 o 
  15   5  16        0.18       -7.54     10.18 o 
   0   6  16        0.28        0.88      2.94 o 
   1   6  16      100.54      106.96      4.42 o 
   2   6  16       78.66       97.84      4.51 o 
   3   6  16       13.08        8.18      2.54 o 
   4   6  16        2.86        0.33      2.53 o 
   5   6  16       15.67       11.26      3.14 o 
   6   6  16      182.04      189.09      6.45 o 
   7   6  16        0.00       -0.10      2.79 o 
   8   6  16      166.57      168.48      7.22 o 
   9   6  16      298.52      311.87     10.15 o 
  10   6  16        5.41        5.84      3.92 o 
  11   6  16      167.61      165.35      8.75 o 
  12   6  16      305.94      298.50     13.84 o 
  13   6  16       24.03       29.24     10.06 o 
  14   6  16       13.20       22.12     13.27 o 
  15   6  16      287.06      346.62     48.53 o 
   1   7  16       22.38       22.62      3.14 o 
   2   7  16       55.42       48.94      3.84 o 
   3   7  16      100.21      113.16      6.59 o 
   4   7  16       61.77       58.94      4.27 o 
   5   7  16      145.17      142.07      6.96 o 
   6   7  16       64.59       67.87      5.22 o 
   7   7  16       57.69       53.39      4.77 o 
   8   7  16        1.04        3.25      3.75 o 
   9   7  16        0.06       -0.17      3.76 o 
  10   7  16      101.16      102.95      7.34 o 
  11   7  16        5.09        4.41      4.66 o 
  12   7  16      324.21      335.27     16.02 o 
  13   7  16      152.77      184.95     35.31 o 
  14   7  16       11.58       -4.94     10.09 o 
   0   8  16     1395.99     1420.97     26.04 o 
   1   8  16        5.32        5.39      2.87 o 
   2   8  16      141.37      148.75      6.76 o 
   3   8  16      205.66      207.52      6.96 o 
   4   8  16       31.22       30.36      3.98 o 
   5   8  16       76.35       78.13      5.55 o 
   6   8  16      163.57      180.72      7.80 o 
   7   8  16      592.89      605.67     12.88 o 
   8   8  16       51.27       44.46      4.94 o 
   9   8  16      130.32      124.16      7.84 o 
  10   8  16        2.89        3.70      4.45 o 
  11   8  16        0.03       -3.50      5.88 o 
  12   8  16        0.00       -5.89     16.09 o 
  13   8  16       38.65       32.03     15.74 o 
  14   8  16       29.88       41.10     24.26 o 
   1   9  16      724.90      757.49     13.18 o 
   2   9  16      440.92      452.83     10.45 o 
   3   9  16       11.57       12.19      3.39 o 
   4   9  16      265.32      257.68      8.61 o 
   5   9  16        0.43        3.37      3.62 o 
   6   9  16      296.91      308.20     10.18 o 
   7   9  16      569.67      607.05     13.56 o 
   8   9  16      173.69      167.42      7.95 o 
   9   9  16      438.10      456.83     14.75 o 
  10   9  16      278.93      308.32     18.04 o 
  11   9  16      137.78      115.44     21.04 o 
  12   9  16       25.91       43.39     16.53 o 
  13   9  16      197.09      196.29     39.86 o 
   0  10  16      252.92      272.29     12.24 o 
   1  10  16        0.74        0.24      3.16 o 
   2  10  16      214.94      218.84      9.72 o 
   3  10  16      536.79      537.82     12.74 o 
   4  10  16       43.52       35.14      4.75 o 
   5  10  16      241.52      238.78      9.46 o 
   6  10  16       22.14       19.26      4.80 o 
   7  10  16      119.25      138.12      7.89 o 
   8  10  16       97.91       88.98      8.25 o 
   9  10  16        3.26        0.22      5.72 o 
  10  10  16        1.82       -9.23     10.79 o 
  11  10  16        8.73       28.80     15.39 o 
  12  10  16       15.81       11.23     13.45 o 
   1  11  16        1.73       -2.32      3.46 o 
   2  11  16      427.04      433.12     11.20 o 
   3  11  16      216.09      229.63      8.80 o 
   4  11  16       27.12       18.57      4.74 o 
   5  11  16        2.40        1.12      4.13 o 
   6  11  16      225.00      232.66     12.88 o 
   7  11  16      202.45      210.39     11.29 o 
   8  11  16       86.72       81.39     11.04 o 
   9  11  16       25.28       27.75     12.72 o 
  10  11  16        3.57        6.55     15.85 o 
  11  11  16      146.90       94.58     30.70 o 
   0  12  16       38.22       42.81      7.47 o 
   1  12  16       99.39      106.37      7.81 o 
   2  12  16       47.81       45.44      6.71 o 
   3  12  16      360.04      369.17     15.72 o 
   4  12  16       12.95        4.98      5.62 o 
   5  12  16      139.84      134.25     10.45 o 
   6  12  16      119.21       97.12     13.04 o 
   7  12  16       45.90       38.39     11.67 o 
   8  12  16       34.98       27.85     16.14 o 
   9  12  16       33.99       32.69     12.86 o 
  10  12  16       77.61       53.97     27.23 o 
   1  13  16       39.95       34.40      9.59 o 
   2  13  16       18.00       22.09     12.34 o 
   3  13  16       71.33       66.85     15.74 o 
   4  13  16      295.36      340.93     23.17 o 
   5  13  16        0.38        0.02      9.59 o 
   6  13  16       23.25       35.02     12.02 o 
   7  13  16        0.03        7.70     10.74 o 
   8  13  16      644.87      705.67     41.23 o 
   9  13  16        0.88       14.86     20.30 o 
   0  14  16      275.20      260.46     36.15 o 
   1  14  16        6.16        0.02     10.99 o 
   2  14  16        4.28       -0.83     11.49 o 
   3  14  16      148.65      135.56     20.78 o 
   4  14  16       79.79       94.64     18.71 o 
   5  14  16       50.33       51.95     30.70 o 
   6  14  16      162.49      159.45     32.68 o 
   1  15  16      151.53      158.46     32.19 o 
   1   1  17       64.75       65.39      2.59 o 
   2   1  17        2.07        1.24      1.54 o 
   3   1  17      122.63      117.63      3.99 o 
   4   1  17        3.42        1.15      1.62 o 
   5   1  17      200.74      200.97      5.37 o 
   6   1  17      259.03      275.81      6.49 o 
   7   1  17       23.25       20.48      3.03 o 
   8   1  17        1.67       -2.14      2.42 o 
   9   1  17       87.02       86.28      5.18 o 
  10   1  17      200.85      198.49      8.90 o 
  11   1  17       15.69       13.35      3.86 o 
  12   1  17        0.50        1.08      3.61 o 
  13   1  17      181.03      202.92     11.09 o 
  14   1  17       12.54       11.58      9.29 o 
  15   1  17        3.59        0.77      9.08 o 
  16   1  17       64.00       58.93     18.32 o 
   0   2  17      535.30      484.62     23.92 o 
   1   2  17        6.54        3.05      1.60 o 
   2   2  17      260.99      267.05      8.41 o 
   3   2  17        0.53       -1.47      1.47 o 
   4   2  17        6.21        2.16      1.96 o 
   5   2  17       20.63       25.11      3.58 o 
   6   2  17       58.85       45.64      3.57 o 
   7   2  17      208.22      217.91      6.46 o 
   8   2  17        2.14        1.73      2.72 o 
   9   2  17       55.87       51.90      4.41 o 
  10   2  17        2.32        4.71      3.24 o 
  11   2  17       21.20       21.74      4.15 o 
  12   2  17       86.62       93.95      6.99 o 
  13   2  17      348.42      356.37     13.76 o 
  14   2  17       87.07      116.67     14.53 o 
  15   2  17      151.68      132.43     16.04 o 
  16   2  17        2.21       14.36     21.29 o 
   1   3  17      111.29      123.65      4.95 o 
   2   3  17      111.43      108.72      3.65 o 
   3   3  17        0.50        3.70      1.98 o 
   4   3  17       52.55       48.06      3.16 o 
   5   3  17      536.72      528.86      9.36 o 
   6   3  17       44.62       50.75      3.77 o 
   7   3  17       14.20       12.60      2.97 o 
   8   3  17       42.05       33.06      3.89 o 
   9   3  17       11.88       10.52      3.31 o 
  10   3  17        0.04       -2.80      3.10 o 
  11   3  17      186.67      191.06      7.97 o 
  12   3  17       81.24       66.44      5.92 o 
  13   3  17       58.70       55.68      7.36 o 
  14   3  17       29.52       15.62      9.78 o 
  15   3  17       28.45       24.67     12.57 o 
   0   4  17       75.22       76.03      5.06 o 
   1   4  17      659.39      632.55      9.97 o 
   2   4  17       69.56       60.62      3.40 o 
   3   4  17       61.47       59.61      3.70 o 
   4   4  17      177.23      172.26      5.49 o 
   5   4  17      228.78      237.18      7.10 o 
   6   4  17       30.01       30.45      3.54 o 
   7   4  17       59.88       57.09      4.44 o 
   8   4  17      166.24      154.11      6.58 o 
   9   4  17        5.17        1.47      3.23 o 
  10   4  17      217.44      232.53      9.06 o 
  11   4  17       54.91       56.88      5.44 o 
  12   4  17       23.22       16.28      5.14 o 
  13   4  17      199.01      193.92     14.83 o 
  14   4  17       14.51       10.97     11.08 o 
  15   4  17        0.08       -0.72     12.43 o 
   1   5  17       79.32       81.12      4.08 o 
   2   5  17      151.43      146.97      5.20 o 
   3   5  17      212.81      216.68      6.60 o 
   4   5  17      199.01      201.77      6.31 o 
   5   5  17        1.46        1.29      2.72 o 
   6   5  17        2.51        4.67      2.83 o 
   7   5  17        0.14        2.41      2.87 o 
   8   5  17      462.99      472.39     10.90 o 
   9   5  17       43.56       45.21      4.91 o 
  10   5  17      417.84      431.27     11.44 o 
  11   5  17        2.75       -0.19      3.97 o 
  12   5  17       68.04       55.35      7.79 o 
  13   5  17      164.03      201.63     20.51 o 
  14   5  17        1.50        6.04     10.31 o 
  15   5  17      278.12      258.48     44.07 o 
   0   6  17     1118.22     1105.68     22.67 o 
   1   6  17      438.44      428.80      9.33 o 
   2   6  17        0.82        0.53      2.51 o 
   3   6  17        2.61        2.17      2.75 o 
   4   6  17       52.01       44.99      3.94 o 
   5   6  17       52.61       45.33      4.35 o 
   6   6  17       28.75       29.38      3.92 o 
   7   6  17       33.68       31.70      4.23 o 
   8   6  17        5.57        8.96      3.57 o 
   9   6  17       16.55        9.40      4.04 o 
  10   6  17       50.97       52.22      5.92 o 
  11   6  17        3.85        4.05      6.00 o 
  12   6  17       41.31       29.55      9.84 o 
  13   6  17      135.52      153.18     18.78 o 
  14   6  17      252.07      263.44     23.75 o 
   1   7  17        1.89        0.14      2.78 o 
   2   7  17      492.11      469.89      9.88 o 
   3   7  17      177.00      166.38      6.41 o 
   4   7  17      344.48      365.38      9.24 o 
   5   7  17       57.32       45.95      4.55 o 
   6   7  17       30.10       23.75      4.16 o 
   7   7  17        3.22        6.32      3.66 o 
   8   7  17      687.91      712.16     15.02 o 
   9   7  17       48.65       53.70      5.87 o 
  10   7  17        3.18        1.82      4.44 o 
  11   7  17        2.40        1.44      5.85 o 
  12   7  17        1.31        8.17     12.25 o 
  13   7  17       30.12       53.68     14.53 o 
  14   7  17       52.94       58.93     27.23 o 
   0   8  17       23.00       19.88      5.69 o 
   1   8  17       31.44       32.73      4.39 o 
   2   8  17      971.44     1002.37     15.96 o 
   3   8  17       36.97       28.32      3.98 o 
   4   8  17       26.04       18.54      4.89 o 
   5   8  17      284.89      287.42     11.17 o 
   6   8  17      126.96      123.84      7.49 o 
   7   8  17      297.76      312.40     10.34 o 
   8   8  17       26.30       19.69      4.67 o 
   9   8  17        3.69       -0.23      4.62 o 
  10   8  17       42.60       44.76      9.49 o 
  11   8  17       17.73       18.57     13.45 o 
  12   8  17      249.28      276.15     29.26 o 
  13   8  17        8.78       14.40     14.15 o 
   1   9  17      168.84      169.24      7.20 o 
   2   9  17      119.00      135.77      6.74 o 
   3   9  17      164.12      174.00      8.78 o 
   4   9  17       93.79       95.86      6.51 o 
   5   9  17       42.12       41.75      5.59 o 
   6   9  17       16.91       16.17      4.64 o 
   7   9  17      130.57      137.61      7.99 o 
   8   9  17        9.57        2.42      5.38 o 
   9   9  17        1.91       -2.92      5.58 o 
  10   9  17        1.53        7.32     12.40 o 
  11   9  17        4.98        5.44     12.43 o 
  12   9  17        6.45        5.49     13.53 o 
   0  10  17      809.28      847.45     20.98 o 
   1  10  17      692.81      726.01     13.74 o 
   2  10  17      109.19      119.92      6.93 o 
   3  10  17       50.77       46.17      5.25 o 
   4  10  17       41.50       32.50      6.31 o 
   5  10  17      434.98      457.27     13.33 o 
   6  10  17       39.28       37.23      6.26 o 
   7  10  17       30.94       29.73      6.69 o 
   8  10  17       16.79       12.86      8.32 o 
   9  10  17       48.22       30.07     13.80 o 
  10  10  17        0.78       -2.68     12.94 o 
  11  10  17        5.48       17.43     14.51 o 
   1  11  17       10.46        9.87      4.07 o 
   2  11  17      165.80      180.15      8.10 o 
   3  11  17       12.32       14.39      4.51 o 
   4  11  17       22.45       21.59      8.48 o 
   5  11  17        0.52        0.20      5.68 o 
   6  11  17      128.49      128.42     19.10 o 
   7  11  17        0.07       -5.99     10.84 o 
   8  11  17        0.15        2.97     12.05 o 
   9  11  17       16.74        4.02     13.48 o 
  10  11  17       11.14       12.12     13.99 o 
   0  12  17      542.39      583.05     36.81 o 
   1  12  17      220.23      197.71     11.33 o 
   2  12  17      137.12      144.59     10.37 o 
   3  12  17       18.86       17.52      7.55 o 
   4  12  17      204.63      236.16     19.21 o 
   5  12  17      468.38      503.80     33.77 o 
   6  12  17       13.26       31.60     14.38 o 
   7  12  17      485.88      584.86     60.41 o 
   8  12  17       35.49       40.93     16.41 o 
   9  12  17        5.60       22.28     21.79 o 
   1  13  17       17.53       38.25     13.80 o 
   2  13  17        0.08       -3.49     11.03 o 
   3  13  17       37.92       51.88     15.36 o 
   4  13  17      160.27      172.47     18.24 o 
   5  13  17       61.09       86.50     19.02 o 
   6  13  17       72.66       45.03     16.63 o 
   7  13  17        1.13        0.50     19.81 o 
   8  13  17       72.97       69.82     27.73 o 
   0  14  17      120.39      104.98     27.73 o 
   1  14  17       78.53       81.18     20.05 o 
   2  14  17       26.93       28.60     14.66 o 
   3  14  17       78.55      102.68     19.76 o 
   4  14  17       14.87       23.12     14.85 o 
   0   0  18      807.80      762.07     51.00 o 
   1   0  18        0.14        4.50      3.14 o 
   2   0  18      292.10      293.15     11.00 o 
   3   0  18      306.54      311.02      7.68 o 
   4   0  18      146.64      143.20      7.04 o 
   5   0  18      380.70      364.58     14.50 o 
   6   0  18       26.33       30.54      4.35 o 
   7   0  18      102.17      109.80      7.02 o 
   8   0  18        3.84        3.76      4.13 o 
   9   0  18      382.08      375.68     18.12 o 
  10   0  18      110.26      125.54      9.04 o 
  11   0  18      132.41      136.36      9.95 o 
  12   0  18      119.08      105.33     12.37 o 
  13   0  18      145.01      137.03     21.50 o 
  14   0  18      958.25      989.81     48.38 o 
  15   0  18       59.05       51.15     24.26 o 
   1   1  18      295.99      276.12      6.26 o 
   2   1  18       66.62       58.00      2.99 o 
   3   1  18      684.71      695.31     11.22 o 
   4   1  18      163.31      165.30      4.76 o 
   5   1  18       31.03       30.74      2.98 o 
   6   1  18       11.96       11.05      2.63 o 
   7   1  18       39.34       38.87      3.65 o 
   8   1  18        3.89        9.09      3.01 o 
   9   1  18       32.56       25.31      3.85 o 
  10   1  18      207.02      199.12      7.62 o 
  11   1  18       81.48       78.99      5.94 o 
  12   1  18        2.57        1.75      4.92 o 
  13   1  18       18.36       14.57      9.02 o 
  14   1  18       12.43        8.19     11.22 o 
  15   1  18       76.02       68.26     13.02 o 
  16   1  18        0.91       24.26     21.79 o 
   0   2  18     1243.89     1185.31     25.34 o 
   1   2  18        3.10        1.89      1.92 o 
   2   2  18       25.49       18.01      2.79 o 
   3   2  18        2.84        4.41      2.37 o 
   4   2  18       15.10       15.51      2.42 o 
   5   2  18      148.70      157.84      6.68 o 
   6   2  18      119.15      130.50      5.12 o 
   7   2  18      322.17      329.87      7.86 o 
   8   2  18       65.07       58.63      4.41 o 
   9   2  18        8.23        6.74      3.19 o 
  10   2  18      156.98      160.41      7.11 o 
  11   2  18       46.88       45.93      5.06 o 
  12   2  18       94.35       94.67      8.25 o 
  13   2  18        1.87        5.83      8.04 o 
  14   2  18      712.84      755.50     29.89 o 
  15   2  18      308.58      385.57     55.21 o 
   1   3  18       48.79       53.69      2.56 o 
   2   3  18        4.78        3.25      1.97 o 
   3   3  18      370.96      371.16      7.46 o 
   4   3  18      831.35      826.75     12.29 o 
   5   3  18      259.54      248.18      6.86 o 
   6   3  18       81.00       84.22      4.59 o 
   7   3  18       11.86        9.78      3.07 o 
   8   3  18      409.71      398.67      9.24 o 
   9   3  18      256.59      242.92      9.23 o 
  10   3  18      196.16      210.97      7.99 o 
  11   3  18       49.02       46.39      5.35 o 
  12   3  18        0.27        4.16      5.01 o 
  13   3  18        3.77       10.94      9.72 o 
  14   3  18       33.34       32.47     12.74 o 
  15   3  18        1.05       30.70     23.77 o 
   0   4  18       39.19       46.49      4.29 o 
   1   4  18        5.13        5.11      2.15 o 
   2   4  18      159.66      163.58      5.35 o 
   3   4  18      110.23       94.87      6.06 o 
   4   4  18      203.50      218.88      6.62 o 
   5   4  18       96.12      102.18      5.07 o 
   6   4  18       43.87       41.34      4.09 o 
   7   4  18      334.38      351.65     11.12 o 
   8   4  18       40.25       34.62      4.18 o 
   9   4  18       78.47       76.49      5.70 o 
  10   4  18      194.13      184.63      7.77 o 
  11   4  18        0.98       -0.32      4.08 o 
  12   4  18       51.85       51.35     11.03 o 
  13   4  18       13.13        9.63     10.69 o 
  14   4  18        4.90        1.26     10.31 o 
   1   5  18      953.57      933.55     13.42 o 
   2   5  18       55.73       52.16      3.78 o 
   3   5  18        1.50        0.17      2.50 o 
   4   5  18      592.11      586.20     14.90 o 
   5   5  18       17.46        8.68      3.17 o 
   6   5  18      266.70      253.60      7.65 o 
   7   5  18        2.35        3.28      3.24 o 
   8   5  18       76.34       74.66      5.52 o 
   9   5  18      675.37      709.87     14.10 o 
  10   5  18      314.79      332.18     10.89 o 
  11   5  18      144.86      155.97     10.39 o 
  12   5  18       29.17       30.41     14.40 o 
  13   5  18        0.13        8.27     10.41 o 
  14   5  18        3.80       -2.18     10.81 o 
   0   6  18      118.90      127.50      7.79 o 
   1   6  18       63.41       72.20      4.57 o 
   2   6  18        0.67       -0.83      2.63 o 
   3   6  18     1058.26     1033.13     16.15 o 
   4   6  18       90.30      100.23      5.53 o 
   5   6  18       23.30       13.79      4.85 o 
   6   6  18      340.50      368.93      9.43 o 
   7   6  18     1031.84     1052.19     16.92 o 
   8   6  18      169.62      166.94      7.88 o 
   9   6  18        0.11        0.00      3.83 o 
  10   6  18      173.49      166.25     10.26 o 
  11   6  18      451.58      522.66     42.58 o 
  12   6  18        6.42        8.02     10.16 o 
  13   6  18       46.31       49.46     14.25 o 
   1   7  18      258.83      265.42      8.70 o 
   2   7  18       65.64       66.54      5.01 o 
   3   7  18       62.07       58.87      5.20 o 
   4   7  18      221.26      230.06      8.12 o 
   5   7  18       18.04       18.91      4.20 o 
   6   7  18       84.14       69.21      5.54 o 
   7   7  18       14.90       14.75      4.08 o 
   8   7  18       35.05       26.74      4.79 o 
   9   7  18      141.84      148.41     12.32 o 
  10   7  18       22.37       23.01      6.85 o 
  11   7  18       74.45       34.81     28.72 o 
  12   7  18       25.57       37.72     12.69 o 
  13   7  18       50.87       74.39     19.27 o 
   0   8  18      309.85      312.27     13.19 o 
   1   8  18      208.32      228.26      8.16 o 
   2   8  18        4.72        4.53      3.41 o 
   3   8  18       48.04       52.56      6.05 o 
   4   8  18      300.18      324.18     10.38 o 
   5   8  18      660.61      654.41     14.55 o 
   6   8  18      375.90      388.62     11.11 o 
   7   8  18      279.94      267.11     14.05 o 
   8   8  18       51.95       48.33      8.65 o 
   9   8  18       13.03       10.29      6.24 o 
  10   8  18      294.91      295.96     28.32 o 
  11   8  18       23.91       47.54     16.00 o 
  12   8  18        0.15        7.40     13.45 o 
   1   9  18      152.64      146.46      7.98 o 
   2   9  18       11.15       13.36      4.04 o 
   3   9  18       80.37       71.12      8.19 o 
   4   9  18       15.70       16.45      4.71 o 
   5   9  18      125.57      143.53      8.20 o 
   6   9  18      129.18      127.12      8.13 o 
   7   9  18      577.04      587.23     17.37 o 
   8   9  18        1.93       -1.07      8.42 o 
   9   9  18       19.23        2.02     12.08 o 
  10   9  18       11.46       17.36     14.28 o 
  11   9  18      283.26      263.51     28.55 o 
   0  10  18       23.73       25.19      7.27 o 
   1  10  18      302.99      321.00     10.68 o 
   2  10  18       41.39       30.32      5.11 o 
   3  10  18       51.28       48.43      6.06 o 
   4  10  18       21.92       17.01      5.34 o 
   5  10  18        0.73       -3.83      5.47 o 
   6  10  18      233.61      272.24     15.13 o 
   7  10  18       13.68       20.41     12.78 o 
   8  10  18        4.30       -7.09     11.14 o 
   9  10  18      146.47      113.01     20.34 o 
  10  10  18       47.40       68.15     18.79 o 
   1  11  18      156.61      150.49     10.87 o 
   2  11  18       49.16       52.41      7.97 o 
   3  11  18      437.50      464.93     17.37 o 
   4  11  18        5.13        1.38     10.32 o 
   5  11  18      392.04      460.97     44.81 o 
   6  11  18        3.43       -6.00     10.83 o 
   7  11  18        5.79        5.70     12.34 o 
   8  11  18        0.69       -8.80     11.14 o 
   9  11  18        0.05        7.92     13.95 o 
   1  12  18       73.26       56.95     23.27 o 
   2  12  18        7.39        2.48     15.85 o 
   3  12  18      239.87      205.00     35.65 o 
   4  12  18        0.00       -0.21     11.88 o 
   5  12  18        7.61       -4.72     13.12 o 
   6  12  18       11.51        7.44     13.95 o 
   7  12  18       56.03       38.52     16.18 o 
   8  12  18       31.92       56.95     27.23 o 
   4  13  18        1.47      -10.34     11.84 o 
   5  13  18        6.74       -3.29     13.31 o 
   6  13  18        6.86        3.96     20.80 o 
   7  13  18      433.10      556.08     57.44 o 
   1   1  19      409.76      411.11      7.24 o 
   2   1  19       32.84       31.92      3.34 o 
   3   1  19      295.21      303.31      7.20 o 
   4   1  19      311.57      291.39      6.29 o 
   5   1  19        0.41        0.77      2.28 o 
   6   1  19      575.54      582.92     10.65 o 
   7   1  19      314.15      312.94      8.33 o 
   8   1  19       58.76       60.27      4.64 o 
   9   1  19      284.61      286.82      8.46 o 
  10   1  19      117.42      132.39      6.64 o 
  11   1  19       15.07        8.35      4.37 o 
  12   1  19      153.79      157.32     15.31 o 
  13   1  19       14.46       15.05      9.10 o 
  14   1  19      229.17      266.59     20.18 o 
  15   1  19      262.49      279.15     54.47 o 
   0   2  19       12.16       25.72      4.59 o 
   1   2  19      333.51      328.89      7.53 o 
   2   2  19        0.06        1.53      2.23 o 
   3   2  19        3.13        4.66      2.55 o 
   4   2  19        7.54        5.64      2.24 o 
   5   2  19       94.25       91.37      4.43 o 
   6   2  19       67.69       62.42      4.28 o 
   7   2  19       22.93       20.42      3.39 o 
   8   2  19        5.36       -1.09      2.94 o 
   9   2  19        0.00        0.96      3.10 o 
  10   2  19        3.55        2.85      3.57 o 
  11   2  19       19.48       16.85      5.44 o 
  12   2  19        0.01        7.69      8.09 o 
  13   2  19        0.11       -3.73      8.18 o 
  14   2  19       14.75       -2.74      9.26 o 
   1   3  19       24.90       27.08      2.82 o 
   2   3  19       37.69       37.20      4.28 o 
   3   3  19      198.87      209.71      5.49 o 
   4   3  19      117.33      122.81      4.76 o 
   5   3  19      270.93      274.59      7.28 o 
   6   3  19      359.04      353.04      8.67 o 
   7   3  19        1.94        2.96      3.02 o 
   8   3  19        9.30        8.39      3.41 o 
   9   3  19      105.65      108.30      6.07 o 
  10   3  19      470.95      477.24     11.40 o 
  11   3  19      184.34      183.24     11.74 o 
  12   3  19       19.02       23.75      9.48 o 
  13   3  19      128.35      116.92     14.44 o 
  14   3  19       50.91       61.47     15.40 o 
   0   4  19      266.62      284.19      9.27 o 
   1   4  19       57.51       55.17      3.42 o 
   2   4  19       10.26        4.31      2.38 o 
   3   4  19       10.98        4.30      2.56 o 
   4   4  19       11.07        8.68      2.80 o 
   5   4  19       86.67       91.36      5.00 o 
   6   4  19       38.71       26.93      3.84 o 
   7   4  19      225.62      206.40      9.08 o 
   8   4  19      305.08      305.51      9.39 o 
   9   4  19      227.31      214.34      7.93 o 
  10   4  19       73.17       67.63      6.16 o 
  11   4  19      147.07      167.97     12.90 o 
  12   4  19       77.55       82.01     14.78 o 
  13   4  19        2.61        4.68     10.66 o 
  14   4  19      138.27      171.33     38.62 o 
   1   5  19        8.00       10.93      2.76 o 
   2   5  19      210.10      215.30      6.63 o 
   3   5  19      695.36      718.00     12.45 o 
   4   5  19       16.60       16.55      3.38 o 
   5   5  19       23.29       22.37      3.70 o 
   6   5  19       28.01       31.40      4.12 o 
   7   5  19      251.47      254.51      8.63 o 
   8   5  19        2.26        0.19      3.62 o 
   9   5  19       25.49       30.28      4.63 o 
  10   5  19        1.60        3.98      5.13 o 
  11   5  19       63.56       73.83     14.04 o 
  12   5  19      728.62      801.53     35.63 o 
  13   5  19       83.29       78.78     20.20 o 
   0   6  19        9.98       17.09      4.66 o 
   1   6  19        5.17        4.12      2.84 o 
   2   6  19      171.39      169.10      6.44 o 
   3   6  19       11.85        9.83      3.24 o 
   4   6  19       23.42       17.30      3.68 o 
   5   6  19        3.44        3.30      3.28 o 
   6   6  19        0.36       -0.75      3.14 o 
   7   6  19        0.00       -1.66      3.48 o 
   8   6  19        0.62        0.62      3.99 o 
   9   6  19        0.08        2.46      4.87 o 
  10   6  19      185.52      220.44     32.68 o 
  11   6  19       41.59       44.78     12.46 o 
  12   6  19       27.62       25.73     12.19 o 
  13   6  19       48.59       23.27     23.27 o 
   1   7  19        0.36       -2.91      2.91 o 
   2   7  19       21.16       21.56      3.79 o 
   3   7  19      123.25      119.72      7.28 o 
   4   7  19        0.09       -3.32      3.32 o 
   5   7  19       69.40       65.39      5.95 o 
   6   7  19        0.06       -3.11      3.60 o 
   7   7  19        3.72       -0.19      3.94 o 
   8   7  19      128.06      118.27      9.50 o 
   9   7  19       35.07       42.62     10.98 o 
  10   7  19       41.09       43.33     15.41 o 
  11   7  19       42.84       30.99     14.86 o 
  12   7  19      111.85       92.96     18.59 o 
   0   8  19      880.90      896.19     22.57 o 
   1   8  19       32.10       24.20      4.26 o 
   2   8  19       42.74       46.26      5.01 o 
   3   8  19       12.12       11.45      4.13 o 
   4   8  19       34.20       32.03      5.14 o 
   5   8  19        4.93       -0.39      4.04 o 
   6   8  19      364.03      385.37     11.92 o 
   7   8  19      156.27      195.68     11.64 o 
   8   8  19        8.39        6.93     18.82 o 
   9   8  19        4.12        5.04     12.05 o 
  10   8  19      245.76      269.71     27.84 o 
  11   8  19        2.42       -9.03     11.89 o 
   1   9  19       92.19       84.67      8.07 o 
   2   9  19      465.25      484.50     12.29 o 
   3   9  19       30.06       22.31      4.95 o 
   4   9  19       45.81       39.11      6.23 o 
   5   9  19      346.71      340.70     13.96 o 
   6   9  19      470.44      529.74     17.77 o 
   7   9  19       11.81       36.15     23.27 o 
   8   9  19       19.33        4.95     18.32 o 
   9   9  19        0.64       -8.57     11.89 o 
  10   9  19       60.96       61.73     31.44 o 
   0  10  19       16.64       15.55      8.61 o 
   1  10  19      623.43      621.87     18.90 o 
   2  10  19      104.80      114.37      9.84 o 
   3  10  19        4.39        5.43      5.79 o 
   4  10  19       81.78       70.98     14.75 o 
   5  10  19       21.89        3.96     17.83 o 
   6  10  19       35.81       28.72     20.80 o 
   7  10  19       41.74       16.84     19.31 o 
   8  10  19        1.11       -8.91     18.32 o 
   9  10  19        2.30       -1.71     12.47 o 
   1  11  19       12.50       -9.77     12.38 o 
   2  11  19      104.15       89.42     18.55 o 
   3  11  19       13.29        0.99     18.32 o 
   4  11  19      118.82      148.06     32.19 o 
   5  11  19        2.68        0.99     15.85 o 
   6  11  19      127.85      162.91     36.15 o 
   7  11  19       40.20       44.07     25.25 o 
   8  11  19       90.49      106.96     33.18 o 
   1  12  19       86.65       72.79     25.75 o 
   2  12  19        0.52      -14.86     14.86 o 
   3  12  19        4.57      -11.39     15.85 o 
   4  12  19      123.73      184.70     36.15 o 
   5  12  19        1.03       -7.43     17.83 o 
   6  12  19       45.04       47.04     25.25 o 
   7  12  19       39.01       38.62     24.76 o 
   5  13  19       12.51       13.86     22.78 o 
   0   0  20      410.50      359.50     39.12 o 
   1   0  20      428.61      430.81     21.16 o 
   2   0  20       82.37       62.72      6.20 o 
   3   0  20       66.45       51.77     12.20 o 
   4   0  20      464.35      466.57     12.74 o 
   5   0  20      357.50      346.05     10.70 o 
   6   0  20       16.28       18.76      4.47 o 
   7   0  20      419.60      439.26     13.99 o 
   8   0  20       30.60       27.93      5.83 o 
   9   0  20       98.78       85.76      8.51 o 
  10   0  20       32.76       27.22      7.70 o 
  11   0  20       73.46       96.66     43.58 o 
  12   0  20      168.21      149.05     22.48 o 
  13   0  20      167.59      177.34     27.48 o 
  14   0  20       90.10      114.39     34.17 o 
   1   1  20        1.30        0.28      2.05 o 
   2   1  20      108.05      108.06      4.56 o 
   3   1  20        5.19        3.25      2.52 o 
   4   1  20        0.47        1.47      3.51 o 
   5   1  20      141.53      135.04      4.95 o 
   6   1  20       22.34       22.88      3.38 o 
   7   1  20      205.56      201.72      7.74 o 
   8   1  20        0.55        3.94      3.43 o 
   9   1  20       24.69       20.10      4.29 o 
  10   1  20       66.49       67.24      6.29 o 
  11   1  20        0.12       -2.02      8.20 o 
  12   1  20       81.97       66.80     12.30 o 
  13   1  20       13.54       18.92     10.25 o 
  14   1  20        0.07      -12.61     12.61 o 
   0   2  20      136.72      148.02      8.58 o 
   1   2  20      925.13      903.49     13.71 o 
   2   2  20        3.21        8.69      2.54 o 
   3   2  20        0.14       -0.05      2.51 o 
   4   2  20      332.19      332.49      9.70 o 
   5   2  20      146.29      152.52      5.41 o 
   6   2  20        8.27        4.42      2.88 o 
   7   2  20       27.10       19.74      3.66 o 
   8   2  20      189.67      207.01      7.73 o 
   9   2  20      749.89      725.68     14.57 o 
  10   2  20      208.05      210.31      9.90 o 
  11   2  20      176.38      211.87     19.97 o 
  12   2  20      134.74      112.40     15.22 o 
  13   2  20       67.48       61.87     12.89 o 
  14   2  20        1.14       -8.42     19.31 o 
   1   3  20      124.11      131.77      6.62 o 
   2   3  20      181.72      180.17      7.54 o 
   3   3  20        1.32        2.17      2.78 o 
   4   3  20      259.96      274.81      6.83 o 
   5   3  20       27.32       22.55      3.34 o 
   6   3  20       63.80       61.02      4.79 o 
   7   3  20      495.87      504.34     11.07 o 
   8   3  20       27.75       23.75      4.25 o 
   9   3  20        1.73       -1.20      3.69 o 
  10   3  20      229.64      207.09     10.93 o 
  11   3  20      242.03      216.22     20.75 o 
  12   3  20      133.17      122.91     14.70 o 
  13   3  20       63.39       71.74     15.07 o 
   0   4  20       31.62       37.85      5.96 o 
   1   4  20      169.55      172.63      6.24 o 
   2   4  20       42.85       37.49      3.39 o 
   3   4  20       39.99       41.01      4.05 o 
   4   4  20        0.60       -0.96      2.58 o 
   5   4  20      208.05      185.33      6.59 o 
   6   4  20       32.54       33.68      4.19 o 
   7   4  20       80.11       81.15      5.54 o 
   8   4  20       66.57       65.46      5.47 o 
   9   4  20       42.66       44.37      5.65 o 
  10   4  20       40.65       26.99      8.79 o 
  11   4  20      165.10      188.27     24.15 o 
  12   4  20      100.26      107.83     16.30 o 
  13   4  20      113.72      110.28     21.53 o 
   1   5  20      106.04      110.63      4.93 o 
   2   5  20       78.39       70.16      5.11 o 
   3   5  20        7.63        8.70      3.09 o 
   4   5  20      262.36      253.16      7.59 o 
   5   5  20       55.56       52.60      4.43 o 
   6   5  20      693.37      711.37     13.65 o 
   7   5  20       56.93       54.99      5.20 o 
   8   5  20       69.34       84.48      6.50 o 
   9   5  20      295.81      312.96     14.68 o 
  10   5  20       37.23       42.44     14.80 o 
  11   5  20       45.52       44.57     16.00 o 
  12   5  20        8.58       -2.24     13.13 o 
   0   6  20       82.61       78.27      7.03 o 
   1   6  20        8.52        5.48      3.09 o 
   2   6  20        3.40        4.21      3.34 o 
   3   6  20      744.54      756.95     13.75 o 
   4   6  20      228.54      247.52      8.37 o 
   5   6  20       63.75       64.85      5.26 o 
   6   6  20      188.25      208.59      8.49 o 
   7   6  20      202.01      216.07      9.39 o 
   8   6  20      134.53      139.20     10.82 o 
   9   6  20       90.12      102.01     30.21 o 
  10   6  20      107.96      136.17     34.66 o 
  11   6  20       98.29       92.49     20.34 o 
  12   6  20       51.11       72.30     30.70 o 
   1   7  20        1.80        0.95      3.23 o 
   2   7  20      256.40      263.27      8.81 o 
   3   7  20       54.57       63.67      5.49 o 
   4   7  20      372.04      384.02     14.32 o 
   5   7  20      331.24      376.59     11.39 o 
   6   7  20        5.67        6.66      4.21 o 
   7   7  20       25.48       13.33      6.50 o 
   8   7  20      139.48      154.49     34.66 o 
   9   7  20        7.62       26.24     20.80 o 
  10   7  20        1.03        4.95     19.31 o 
  11   7  20       74.17       53.48     17.86 o 
   0   8  20        1.37        2.06      4.85 o 
   1   8  20       47.64       50.00      5.19 o 
   2   8  20       14.78       14.52      4.37 o 
   3   8  20       76.98       80.87      6.49 o 
   4   8  20       62.40       57.84      6.22 o 
   5   8  20      263.38      297.07     14.80 o 
   6   8  20       17.37       29.89     11.36 o 
   7   8  20       49.66       90.62     28.22 o 
   8   8  20       58.76       69.82     27.23 o 
   9   8  20       91.48       55.95     26.74 o 
  10   8  20       29.21       37.63     24.26 o 
   1   9  20        6.42        2.25      4.50 o 
   2   9  20       96.21       98.04      8.28 o 
   3   9  20       67.32       58.71      7.86 o 
   4   9  20      140.64      140.52     18.21 o 
   5   9  20      318.32      348.60     46.05 o 
   6   9  20      185.98      208.96     37.63 o 
   7   9  20       15.32        0.99     17.33 o 
   8   9  20        2.03       -1.98     20.30 o 
   9   9  20      179.04      170.34     39.61 o 
   0  10  20      167.09      163.41     33.18 o 
   1  10  20       42.29       30.98     14.10 o 
   2  10  20       26.18       35.58     22.28 o 
   3  10  20      287.78      309.61     29.41 o 
   4  10  20       18.09       20.30     19.31 o 
   5  10  20       12.19        9.90     18.32 o 
   6  10  20      101.39      126.27     32.68 o 
   7  10  20       18.97        6.44     19.81 o 
   8  10  20        0.10      -16.84     17.33 o 
   1  11  20      110.96      107.23     20.30 o 
   2  11  20      128.91      123.28     24.76 o 
   3  11  20        2.13        0.50     17.33 o 
   4  11  20      343.40      330.78     45.06 o 
   5  11  20      114.90       74.77     27.73 o 
   6  11  20      115.69      156.48     36.64 o 
   7  11  20      175.82      196.09     40.60 o 
   1  12  20        2.25        3.47     18.82 o 
   2  12  20       35.90        7.92     18.82 o 
   3  12  20        0.65       -4.46     18.82 o 
   4  12  20       22.48        3.96     20.80 o 
   5  12  20      164.26      177.27     38.13 o 
   1   1  21       12.36        8.94      4.13 o 
   2   1  21      377.13      365.12     10.70 o 
   3   1  21        6.97       13.75      3.93 o 
   4   1  21      451.72      457.46     10.93 o 
   5   1  21        6.68        5.19      2.58 o 
   6   1  21      334.44      364.75      8.52 o 
   7   1  21       15.39        8.62      3.37 o 
   8   1  21      683.17      720.29     14.85 o 
   9   1  21        0.48        5.12      4.17 o 
  10   1  21       45.61       76.48     18.90 o 
  11   1  21        0.61        3.93     12.02 o 
  12   1  21      123.73      176.96     25.72 o 
  13   1  21       56.98       71.14     20.23 o 
   0   2  21      623.24      629.02     22.22 o 
   1   2  21        4.06        6.69      3.22 o 
   2   2  21       67.02       60.51      4.54 o 
   3   2  21      138.53      129.09      5.50 o 
   4   2  21       47.39       42.98      4.26 o 
   5   2  21      307.37      323.62      7.62 o 
   6   2  21        5.15        3.38      3.03 o 
   7   2  21       13.53       12.21      3.55 o 
   8   2  21       57.57       62.60      5.29 o 
   9   2  21       32.14       29.32      5.73 o 
  10   2  21      169.39      208.12     26.35 o 
  11   2  21        0.08       -3.49     12.13 o 
  12   2  21        9.83       15.77     14.15 o 
  13   2  21        0.01       12.38     19.31 o 
   1   3  21       23.14       15.97      3.15 o 
   2   3  21        8.81        6.91      2.97 o 
   3   3  21      320.97      321.60      8.92 o 
   4   3  21      703.04      700.78     12.28 o 
   5   3  21       18.65       18.20      3.30 o 
   6   3  21       20.29       18.87      3.61 o 
   7   3  21       13.59        8.80      3.61 o 
   8   3  21      868.09      924.02     19.84 o 
   9   3  21      232.86      248.99     14.75 o 
  10   3  21       48.92       54.59     16.63 o 
  11   3  21      126.35      115.97     30.45 o 
  12   3  21        9.37       11.75     14.10 o 
   0   4  21       11.43        8.04      3.67 o 
   1   4  21       12.70       10.88      2.81 o 
   2   4  21      433.51      461.84      8.97 o 
   3   4  21       18.27       23.07      3.12 o 
   4   4  21      189.63      200.34      6.95 o 
   5   4  21        0.24        1.55      3.01 o 
   6   4  21       67.34       64.62      4.99 o 
   7   4  21       12.00       14.84      4.07 o 
   8   4  21        3.13        7.11      4.79 o 
   9   4  21       12.22       13.12     12.75 o 
  10   4  21       80.59       53.90     17.06 o 
  11   4  21      399.44      411.98     52.49 o 
  12   4  21       28.81       31.20     22.78 o 
   1   5  21        9.81        5.38      3.05 o 
   2   5  21      474.54      477.68     11.76 o 
   3   5  21       61.59       58.46      4.56 o 
   4   5  21      259.62      269.23      7.96 o 
   5   5  21      101.61      100.78      5.75 o 
   6   5  21       26.32       21.39      4.30 o 
   7   5  21      108.48      104.70      7.90 o 
   8   5  21      128.32      152.95     14.72 o 
   9   5  21      103.35       75.76     28.22 o 
  10   5  21       50.95       18.82     20.80 o 
  11   5  21       16.69       21.79     19.81 o 
   0   6  21      463.40      460.34     14.31 o 
   1   6  21       48.63       45.64      4.38 o 
   2   6  21       74.11       72.51      5.22 o 
   3   6  21       10.78       11.00      3.72 o 
   4   6  21        6.13        5.08      3.49 o 
   5   6  21      158.02      161.56      6.88 o 
   6   6  21        3.09        2.06      4.78 o 
   7   6  21       11.27        7.34     17.33 o 
   8   6  21       11.93        2.97     18.32 o 
   9   6  21      196.80      186.19     38.62 o 
  10   6  21        0.10        8.42     19.31 o 
  11   6  21        0.11       -7.43     18.82 o 
   1   7  21       14.43       12.20      3.82 o 
   2   7  21       60.10       58.67      5.36 o 
   3   7  21      323.71      297.91      9.71 o 
   4   7  21      218.74      233.09      9.84 o 
   5   7  21      211.13      197.93      9.58 o 
   6   7  21      227.07      256.18     27.23 o 
   7   7  21       17.97       54.96     23.27 o 
   8   7  21       13.95      -10.89     15.85 o 
   9   7  21       13.75        7.43     19.81 o 
  10   7  21        7.69        4.46     18.32 o 
   0   8  21        0.58        3.07      5.95 o 
   1   8  21       69.15       80.73      6.61 o 
   2   8  21       35.68       31.99      5.91 o 
   3   8  21       88.30       91.92      9.40 o 
   4   8  21        0.01       -4.23      8.69 o 
   5   8  21       30.48       38.13     21.79 o 
   6   8  21        1.33       17.83     20.30 o 
   7   8  21       79.40      101.51     31.69 o 
   8   8  21        7.21        9.41     21.29 o 
   9   8  21        0.26       -8.42     18.82 o 
   1   9  21      203.88      180.30     24.48 o 
   2   9  21       28.20        2.85     12.90 o 
   3   9  21       77.63       89.74     29.22 o 
   4   9  21      151.05      112.40     31.69 o 
   5   9  21        2.72        4.46     18.32 o 
   6   9  21      160.63      216.89     41.59 o 
   7   9  21        7.40        4.95     18.32 o 
   8   9  21        1.79        9.90     19.81 o 
   0  10  21        2.06       25.25     19.81 o 
   1  10  21       58.87       81.45     19.06 o 
   2  10  21       52.23       21.30     14.34 o 
   3  10  21       91.89       81.21     26.74 o 
   4  10  21       27.22       23.27     22.78 o 
   5  10  21       57.20       61.40     28.22 o 
   6  10  21        2.04        8.91     21.79 o 
   1  11  21        9.32       10.53     13.83 o 
   2  11  21      106.36       95.18     20.13 o 
   3  11  21        6.18       20.30     19.81 o 
   4  11  21       37.07       17.33     22.78 o 
   5  11  21        0.08       19.31     21.79 o 
   2  12  21       26.72       50.51     25.75 o 
   0   0  22     1316.81     1451.36     83.19 o 
   1   0  22       53.98       49.17     38.62 o 
   2   0  22      481.09      508.87     16.68 o 
   3   0  22       77.33       84.77     11.93 o 
   4   0  22       79.96       71.78      8.80 o 
   5   0  22       91.30       83.14      9.59 o 
   6   0  22      230.12      264.55     14.10 o 
   7   0  22      158.52      168.83      9.38 o 
   8   0  22      103.28      110.27     10.76 o 
   9   0  22       72.71      103.49     29.71 o 
  10   0  22        0.00       17.33     20.30 o 
  11   0  22       21.56       10.89     19.31 o 
  12   0  22        6.03       -4.95     18.32 o 
   1   1  22      293.19      284.35     13.88 o 
   2   1  22       36.04       33.06      5.51 o 
   3   1  22        4.98        3.68      3.75 o 
   4   1  22       55.07       57.22      7.61 o 
   5   1  22       43.29       46.93      4.59 o 
   6   1  22        1.60        3.14      3.23 o 
   7   1  22       29.59       38.57      4.52 o 
   8   1  22        9.17        9.12      4.80 o 
   9   1  22      115.43      100.12     22.53 o 
  10   1  22       56.49       41.25     16.36 o 
  11   1  22      127.83      135.46     25.01 o 
  12   1  22        4.31       24.26     21.29 o 
   0   2  22       59.73       55.78      7.36 o 
   1   2  22       89.07       85.39      6.77 o 
   2   2  22        9.88        9.50      3.02 o 
   3   2  22        0.12        0.97      3.02 o 
   4   2  22      339.55      373.62      9.57 o 
   5   2  22      299.88      313.37      9.40 o 
   6   2  22      145.44      160.18      6.68 o 
   7   2  22      180.16      167.30      7.47 o 
   8   2  22      165.77      176.12     10.18 o 
   9   2  22      203.72      227.94     27.14 o 
  10   2  22        0.20       -6.03     11.41 o 
  11   2  22      196.70      232.87     29.51 o 
  12   2  22        8.40       39.61     24.26 o 
   1   3  22        0.32       -3.18      3.18 o 
   2   3  22       20.45       16.43      3.70 o 
   3   3  22      340.89      361.45     11.09 o 
   4   3  22       27.74       30.45      4.37 o 
   5   3  22        0.65        1.82      3.19 o 
   6   3  22       11.83       17.05      3.94 o 
   7   3  22      117.30      128.72      7.05 o 
   8   3  22        0.95       -2.44      7.15 o 
   9   3  22       48.98       55.69     26.99 o 
  10   3  22       36.99       33.74     23.27 o 
  11   3  22        5.68        9.64     14.53 o 
   0   4  22      141.58      136.15     10.73 o 
   1   4  22      111.34      119.01      6.11 o 
   2   4  22      412.22      431.83     10.29 o 
   3   4  22        5.71        7.97      4.07 o 
   4   4  22       72.50       83.08      5.07 o 
   5   4  22        6.97        4.74      3.65 o 
   6   4  22        0.19        2.98      3.73 o 
   7   4  22       87.55      101.00     12.18 o 
   8   4  22      176.14      241.33     27.69 o 
   9   4  22       31.96       31.64     15.55 o 
  10   4  22       25.74      -16.34     16.84 o 
   1   5  22       28.80       25.91      4.09 o 
   2   5  22        6.73       -1.96      3.34 o 
   3   5  22       24.59       27.23      4.26 o 
   4   5  22        1.11       -1.70      3.51 o 
   5   5  22      215.26      219.90      7.98 o 
   6   5  22       63.95       56.86      7.94 o 
   7   5  22      140.39      144.49     13.78 o 
   8   5  22       19.43       47.54     24.76 o 
   9   5  22        1.92       -8.91     16.84 o 
  10   5  22       11.52       15.35     21.79 o 
   0   6  22      165.90      165.25     16.33 o 
   1   6  22       38.47       35.54      4.39 o 
   2   6  22        0.67        2.22      3.58 o 
   3   6  22        5.98        2.10      3.62 o 
   4   6  22      357.66      364.19     11.40 o 
   5   6  22      105.79      105.79      9.80 o 
   6   6  22       36.53       16.84     21.29 o 
   7   6  22       60.31       54.47     25.25 o 
   8   6  22       63.90       69.82     28.72 o 
   9   6  22       22.47       25.75     23.77 o 
   1   7  22        3.83        6.93      4.15 o 
   2   7  22        0.67       -0.52      4.68 o 
   3   7  22      146.01      156.37     14.96 o 
   4   7  22       52.11       42.92     11.52 o 
   5   7  22      232.25      279.28     44.07 o 
   6   7  22      276.18      253.53     44.07 o 
   7   7  22       32.64       17.83     21.79 o 
   8   7  22       59.26       29.71     23.77 o 
   0   8  22        3.53       18.82     19.81 o 
   1   8  22       43.72       49.73     16.45 o 
   2   8  22      101.56       92.15     19.88 o 
   3   8  22        0.08       -0.99     14.36 o 
   4   8  22        0.80      -13.37     13.37 o 
   5   8  22        0.46       -1.49     18.32 o 
   6   8  22       28.31       36.64     25.25 o 
   7   8  22       24.71      -13.86     17.83 o 
   1   9  22       35.78       29.41     14.73 o 
   2   9  22       62.67       50.01     17.16 o 
   3   9  22        1.07       20.80     19.81 o 
   4   9  22      418.17      370.39     48.53 o 
   5   9  22        0.75      -16.84     18.32 o 
   6   9  22      350.34      300.57     47.04 o 
   0  10  22       85.79       81.70     27.73 o 
   1  10  22        0.52        1.70     13.10 o 
   2  10  22        6.28        8.84     14.30 o 
   3  10  22       16.36       31.69     23.77 o 
   4  10  22      113.86       68.83     29.22 o 
   1  11  22        0.74        5.16     14.53 o 
   2  11  22       26.37       13.86     21.79 o 
   1   1  23       77.39       82.39      9.06 o 
   2   1  23      404.77      435.19     13.91 o 
   3   1  23        3.10        2.55      3.84 o 
   4   1  23       56.67       62.38     11.41 o 
   5   1  23      361.57      370.54     11.56 o 
   6   1  23        0.23        3.76      4.05 o 
   7   1  23        0.03       -2.26      5.40 o 
   8   1  23      219.40      144.25     23.33 o 
   9   1  23      101.40       83.60     21.04 o 
  10   1  23       21.94       30.39     16.56 o 
  11   1  23       20.72       59.92     27.73 o 
   0   2  23      187.86      219.08     14.51 o 
   1   2  23       57.66       57.39     12.74 o 
   2   2  23       23.38       21.38      4.49 o 
   3   2  23      235.83      253.15      8.14 o 
   4   2  23      468.22      518.07     12.52 o 
   5   2  23        3.78        5.92      4.27 o 
   6   2  23       42.98       42.45      8.58 o 
   7   2  23       33.11       28.99     11.00 o 
   8   2  23       95.09      154.79     24.99 o 
   9   2  23      137.76      181.86     26.43 o 
  10   2  23        1.92       -1.21     13.13 o 
  11   2  23        2.38       -3.96     19.81 o 
   1   3  23       91.12       85.39      7.83 o 
   2   3  23       25.54       20.24      4.25 o 
   3   3  23       20.29       19.38      4.33 o 
   4   3  23       16.92       18.90      4.21 o 
   5   3  23        0.23       -1.60      4.16 o 
   6   3  23      105.76      111.24      8.88 o 
   7   3  23      235.65      245.27     25.76 o 
   8   3  23        4.83       15.05     13.80 o 
   9   3  23      129.89      132.52     23.66 o 
  10   3  23       12.40        0.99     17.83 o 
   0   4  23       47.85       49.57     13.62 o 
   1   4  23       93.24      109.98      6.65 o 
   2   4  23       12.41        8.94      4.03 o 
   3   4  23      100.79      101.87      7.15 o 
   4   4  23       94.71      114.92      7.82 o 
   5   4  23       52.87       51.12      8.52 o 
   6   4  23      382.49      399.15     19.19 o 
   7   4  23        0.50       -5.67     11.73 o 
   8   4  23        0.00        3.06     13.29 o 
   9   4  23       56.60       51.50     26.24 o 
   1   5  23       36.84       34.22      5.83 o 
   2   5  23       31.48       26.79      5.24 o 
   3   5  23       10.58       10.04      4.85 o 
   4   5  23       83.05       70.27     12.78 o 
   5   5  23        1.11        4.02      6.83 o 
   6   5  23       73.02       67.61     17.73 o 
   7   5  23        6.44      -13.37     17.83 o 
   8   5  23        7.88       -3.96     20.30 o 
   0   6  23      121.86      117.83     13.15 o 
   1   6  23        8.27        8.11      5.02 o 
   2   6  23       11.27       16.51      6.25 o 
   3   6  23       30.04       25.04      9.02 o 
   4   6  23      310.25      286.31     19.49 o 
   5   6  23       17.36      -14.36     16.84 o 
   6   6  23      345.51      385.25     51.99 o 
   7   6  23       34.22       22.78     23.77 o 
   1   7  23       73.75       76.26     21.79 o 
   2   7  23       23.19       22.78     14.88 o 
   3   7  23       28.10       12.87     19.31 o 
   4   7  23      303.10      381.28     50.01 o 
   5   7  23       81.15       70.81     29.22 o 
   6   7  23       68.46       36.64     25.75 o 
   0   8  23      181.37      173.81     36.15 o 
   1   8  23       38.22       30.26     21.79 o 
   2   8  23       56.11       81.06     23.77 o 
   3   8  23       11.14        3.47     17.83 o 
   4   8  23       51.84        7.43     20.30 o 
   5   8  23       44.82       79.23     29.71 o 
   1   9  23        3.83        3.01     14.50 o 
   2   9  23        7.34        2.72     13.66 o 
   3   9  23       13.07       18.32     22.28 o 
   0  10  23       75.62       57.44     27.23 o 
   1  10  23       84.78       67.34     28.22 o 
   0   0  24     1059.75      984.41     71.31 o 
   1   0  24       54.39       54.47     22.78 o 
   2   0  24       70.34       41.10     21.29 o 
   3   0  24       96.09      128.04     12.76 o 
   4   0  24      114.06      114.97     12.39 o 
   5   0  24      207.06      210.45     38.62 o 
   6   0  24       24.41       10.89     19.31 o 
   7   0  24       46.66       56.95     24.76 o 
   8   0  24      939.36     1029.96     75.27 o 
   9   0  24      151.05      139.64     35.65 o 
   1   1  24        0.00        1.11      9.51 o 
   2   1  24      354.90      368.24     33.19 o 
   3   1  24       35.85       35.99      6.24 o 
   4   1  24       17.48       15.78      6.46 o 
   5   1  24        0.99        1.47     10.93 o 
   6   1  24      144.84      171.92     25.50 o 
   7   1  24       76.49       52.18     39.61 o 
   8   1  24      208.98      141.97     24.99 o 
   9   1  24       38.77       50.19     34.17 o 
   0   2  24       10.14       13.72     11.39 o 
   1   2  24      364.68      390.45     17.27 o 
   2   2  24      258.27      262.16     16.60 o 
   3   2  24        1.08        4.89      4.84 o 
   4   2  24      340.37      356.79     19.69 o 
   5   2  24      102.61       90.40     21.04 o 
   6   2  24      422.91      407.90     34.93 o 
   7   2  24       43.61       10.34     13.89 o 
   8   2  24      254.62      241.94     29.33 o 
   9   2  24        0.56       -2.48     17.83 o 
   1   3  24      109.93      118.48      9.01 o 
   2   3  24      200.70      232.96     10.66 o 
   3   3  24      140.87      156.07      8.66 o 
   4   3  24       25.36       30.78      8.45 o 
   5   3  24        0.02       13.81     13.86 o 
   6   3  24       11.29        2.38     12.90 o 
   7   3  24        2.48       -8.64     12.24 o 
   8   3  24       98.33      102.51     21.53 o 
   9   3  24       18.53       41.59     22.28 o 
   0   4  24        2.41       11.17      9.16 o 
   1   4  24      183.89      196.46     11.43 o 
   2   4  24      258.58      263.93     17.08 o 
   3   4  24      114.45      132.22     15.40 o 
   4   4  24      148.67      150.46     23.46 o 
   5   4  24       14.58       12.14     25.75 o 
   6   4  24       98.79       82.08     19.37 o 
   7   4  24      100.03      116.07     22.60 o 
   8   4  24      358.92      372.87     46.55 o 
   1   5  24        6.91       17.10     13.53 o 
   2   5  24       49.51       62.06     18.55 o 
   3   5  24      111.81      158.46     36.64 o 
   4   5  24       16.96       33.18     22.78 o 
   5   5  24        0.14        7.55     13.13 o 
   6   5  24       67.49       27.73     23.27 o 
   0   6  24       14.16       27.73     20.80 o 
   1   6  24       36.08       -0.38     13.09 o 
   2   6  24       36.13       34.58     15.93 o 
   3   6  24       48.60       80.71     29.22 o 
   4   6  24       52.70       40.60     23.77 o 
   5   6  24       23.79       20.30     20.30 o 
   1   7  24        1.72        6.73     14.15 o 
   2   7  24      416.86      380.77     35.53 o 
   3   7  24        1.36       -3.96     19.81 o 
   4   7  24       59.34       18.32     20.80 o 
   0   8  24      464.38      388.71     50.51 o 
   1   8  24      191.33      195.88     28.00 o 
   2   8  24      140.46      146.01     25.56 o 
   1   1  25      229.61      248.54     43.82 o 
   2   1  25       60.99       65.26     35.40 o 
   3   1  25       53.61       29.05     20.55 o 
   4   1  25        0.71       15.60     12.96 o 
   5   1  25        0.38      -11.38     11.38 o 
   6   1  25      117.65      130.60     23.83 o 
   7   1  25      127.28      164.84     41.35 o 
   0   2  25        0.72       17.83     19.31 o 
   1   2  25      104.69       76.27     39.37 o 
   2   2  25        6.67        3.69     12.75 o 
   3   2  25      263.90      256.85     29.92 o 
   4   2  25       15.96       20.83     14.59 o 
   5   2  25        2.00       -5.41     12.59 o 
   6   2  25       41.00       50.39     38.62 o 
   7   2  25       11.57       14.36     18.82 o 
   1   3  25       42.10       44.43     24.26 o 
   2   3  25       22.56       -2.48     19.81 o 
   3   3  25        9.80       17.31     13.44 o 
   4   3  25        0.26       -8.10     12.75 o 
   5   3  25      125.33      136.06     24.04 o 
   6   3  25      138.93       94.08     28.72 o 
   7   3  25        0.12        2.48     19.31 o 
   0   4  25       43.62       56.95     25.75 o 
   1   4  25       18.12       10.82     13.95 o 
   2   4  25       34.45       18.32     23.77 o 
   3   4  25      102.63      103.00     32.19 o 
   4   4  25       14.67       11.95     14.66 o 
   5   4  25      192.48      180.24     37.63 o 
   7   4  25      290.98      353.06     45.56 o 
   1   5  25        5.08       22.80     24.76 o 
   2   5  25       21.52        9.90     19.81 o 
   3   5  25       28.38       35.16     23.77 o 
   5   5  25      129.62      171.33     35.65 o 
   0   6  25       14.52        2.48     20.80 o 
   1   6  25      104.21       93.81     22.05 o 
   1   0  26        4.52       14.36     21.29 o 
   2   0  26      807.97      718.99     65.86 o 
   3   0  26       37.56        8.42     21.79 o 
   4   0  26      271.75      270.86     45.06 o 
   1   1  26       54.73       63.88     26.74 o 
   2   1  26       65.71       85.99     21.51 o 
   3   1  26       53.46       56.43     38.62 o 
   4   1  26        5.03       -5.45     18.32 o 
   0   2  26      104.77      116.86     33.67 o 
   1   2  26       38.83       44.57     24.76 o 
   2   2  26       34.17       50.01     24.26 o 
   3   2  26      470.59      543.70     57.44 o 
   4   2  26      534.12      627.39     61.40 o 
   1   3  26      140.54      147.07     36.15 o 
   4   3  26       34.51       51.00     25.25 o 
                                                 
